# Supplementary material for: Diethyl [(5-chloro-2-hydroxy­anilino)(4-chloro­phen­yl)meth­yl]phospho­nate
Source: Acta Crystallogr Sect E Struct Rep Online. 2009 Sep 19;65(Pt 10):o2506–7. doi: 10.1107/S1600536809037039 (PMC2970406; doi:10.1107/S1600536809037039)
Supplement: Supplementary file 1 [file e-65-o2506-sup1.cif]

##############################################################################
###                                                                        ###
###        Electronic paper (Acta Crystallographica Section E)             ###
###                                                                        ###
##############################################################################
#                                                                            #
# This CIF contains the data in a paper accepted for publication in Acta     #
# Crystallographica Section E. It conforms to the requirements of Notes      #
# for Authors for Section E, and has been peer reviewed under the auspices   #
# of the IUCr Commission on Journals.                                        #
#                                                                            #
# Full details of the Crystallographic Information File format               #
# are given in the paper "The Crystallographic Information File (CIF):       #
# a New Standard Archive File for Crystallography" by S. R. Hall, F. H.      #
# Allen and I. D. Brown [Acta Cryst. (1991), A47, 655-685].                  #
#                                                                            #
# The current version of the core CIF dictionary is obtainable from          #
# ftp://ftp.iucr.org/pub/cif_core.dic. The current version number is 2.4.    #
#                                                                            #
# Software is freely available for graphical display of the structure(s) in  #
# this CIF.  For information consult the CIF home page http://www.iucr.org/  #
# cif/home.html                                                              #
#                                                                            #
# This file may be used for bona fide research purposes within the           #
# scientific community so long as proper attribution is given to the journal # 
# article from which it was obtained.                                        #
#                                                                            #
##############################################################################
                                             
data_global
_audit_creation_method     SHELXL-97
_journal_date_recd_electronic     2009-08-23
_journal_date_accepted     2009-09-13
_journal_name_full     'Acta Crystallographica, Section E'
_journal_year     2009
_journal_volume     65
_journal_issue     10
_journal_page_first     o2506
_journal_page_last     o2507
_journal_paper_category     QO
_journal_coeditor_code     LH2891
_publ_contact_author_name     'M. Krishnaiah'
_publ_contact_author_address
; Department of Physics
S.V. University,
Tirupati-517502,
India.
;
_publ_contact_author_email     'profkrishnaiah.m@gmail.com'
_publ_contact_author_fax     '91 877 2248428'
_publ_contact_author_phone     '91 877 2248485'
_publ_section_title
;
Diethyl [(5-chloro-2-hydroxyanilino)(4-chlorophenyl)methyl]phosphonate
;
_publ_section_title_footnote     .
loop_
    _publ_author_name
    _publ_author_address
    'M. Krishnaiah'
;     Department of Physics
      S.V. University,
      Tirupati 517 502,
      India
;
    'Surendra Babu, V. H. H.'
;     Department of Physics
      S.V. University,
      Tirupati 517 502,
      India
;
    'Syam Prasad, G.'
;     Department of Chemistry
      S.V. University,
      Tirupati 517 502,
      India
;
    'Suresh Reddy, C.'
;     Department of Chemistry
      S.V. University,
      Tirupati 517 502,
      India
;
    'Puranik, Vedavati G.'
;     Centre of Material Characterization
      National Chemical Laboratory
      Pune 411 008
      India
;
data_I
_audit_creation_method     SHELXL-97
_chemical_name_systematic
;
Diethyl
[(5-chloro-2-hydroxyanilino)(4-chlorophenyl)methyl]phosphonate
;
_chemical_name_common
;
[(5-chloro-2-hydroxy-anilino)-(4-chloro-phenyl)-methyl] -phosphonic acid
diethyl ester
;
_chemical_formula_moiety     'C17 H20 Cl2 N O4 P'
_chemical_formula_sum     'C17 H20 Cl2 N O4 P'
_chemical_formula_iupac     'C17 H20 Cl2 N O4 P'
_chemical_formula_weight     404.21
_chemical_melting_point     ?
_symmetry_cell_setting     'triclinic'
_symmetry_space_group_name_H-M     'P -1'
_symmetry_space_group_name_Hall     '-P 1'
loop_
    _symmetry_equiv_pos_as_xyz
    'x, y, z'
    '-x, -y, -z'
_cell_length_a     7.790(3)
_cell_length_b     9.297(4)
_cell_length_c     14.372(6)
_cell_angle_alpha     82.817(6)
_cell_angle_beta     80.842(6)
_cell_angle_gamma     70.323(6)
_cell_volume     964.7(7)
_cell_formula_units_Z     2
_cell_measurement_reflns_used     4863
_cell_measurement_theta_min     2.3
_cell_measurement_theta_max     28.4
_cell_measurement_temperature     294(2)
_exptl_crystal_description     prism
_exptl_crystal_colour     colorless
_exptl_crystal_size_max     0.25
_exptl_crystal_size_mid     0.25
_exptl_crystal_size_min     0.13
_exptl_crystal_density_diffrn     1.391
_exptl_crystal_density_meas     1.390
_exptl_crystal_density_method     'not measured'
_exptl_crystal_F_000     420
_exptl_absorpt_coefficient_mu     0.440
_exptl_absorpt_correction_type     'multi-scan'
_exptl_absorpt_process_details     '(SADABS; Sheldrick, 1996)'
_exptl_absorpt_correction_T_min     0.896
_exptl_absorpt_correction_T_max     0.944
_exptl_special_details
;
;
_diffrn_ambient_temperature     294(2)
_diffrn_radiation_type     MoK\a
_diffrn_radiation_wavelength     0.71073
_diffrn_radiation_source     'fine-focus sealed tube'
_diffrn_radiation_monochromator     graphite
_diffrn_measurement_device_type     'Siemens SMART CCD area-detector'
_diffrn_measurement_method     '\w scans'
_diffrn_detector_area_resol_mean     ?
_diffrn_reflns_number     10997
_diffrn_reflns_av_R_equivalents     0.0166
_diffrn_reflns_av_sigmaI/netI     0.0180
_diffrn_reflns_theta_min     2.3
_diffrn_reflns_theta_max     28.4
_diffrn_reflns_theta_full     25.00
_diffrn_measured_fraction_theta_max     0.893
_diffrn_measured_fraction_theta_full     0.997
_diffrn_reflns_limit_h_min     -10
_diffrn_reflns_limit_h_max     10
_diffrn_reflns_limit_k_min     -12
_diffrn_reflns_limit_k_max     12
_diffrn_reflns_limit_l_min     -19
_diffrn_reflns_limit_l_max     19
_diffrn_standards_number     0
_diffrn_standards_interval_count     ?
_diffrn_standards_interval_time     ?
_diffrn_standards_decay_%     ?
_refine_special_details
;
Refinement of <i>F</i>^2^ against ALL reflections. The weighted <i>R</i>-factor
<i>wR</i> and goodness of fit <i>S</i> are based on <i>F</i>^2^, conventional
<i>R</i>-factors <i>R</i> are based on <i>F</i>, with <i>F</i> set to zero for
negative <i>F</i>^2^. The threshold expression of <i>F</i>^2^ >
\s(<i>F</i>^2^) is used only for calculating <i>R</i>-factors(gt) <i>etc</i>.
and is not relevant to the choice of reflections for refinement.
<i>R</i>-factors based on <i>F</i>^2^ are statistically about twice as large
as those based on <i>F</i>, and <i>R</i>- factors based on ALL data will be
even larger.
;
_reflns_number_total     4863
_reflns_number_gt     3635
_reflns_threshold_expression     I>2\s(I)
_refine_ls_structure_factor_coef     Fsqd
_refine_ls_matrix_type     full
_refine_ls_R_factor_all     0.0602
_refine_ls_R_factor_gt     0.0527
_refine_ls_wR_factor_gt     0.1514
_refine_ls_wR_factor_ref     0.1593
_refine_ls_goodness_of_fit_ref     1.048
_refine_ls_restrained_S_all     1.048
_refine_ls_number_reflns     4863
_refine_ls_number_parameters     226
_refine_ls_number_restraints     0
_refine_ls_hydrogen_treatment     constr
_refine_ls_weighting_scheme     calc
_refine_ls_weighting_details
         'calc w=1/[\s^2^(Fo^2^)+(0.0937P)^2^+0.2730P] where P=(Fo^2^+2Fc^2^)/3'
_atom_sites_solution_hydrogens     geom
_atom_sites_solution_primary     direct
_atom_sites_solution_secondary     difmap
_refine_ls_shift/su_max     0.000
_refine_ls_shift/su_mean     0.000
_refine_diff_density_max     0.556
_refine_diff_density_min     -0.336
_refine_ls_extinction_method     none
_refine_ls_extinction_coef     ?
loop_
    _atom_type_symbol
    _atom_type_description
    _atom_type_scat_dispersion_real
    _atom_type_scat_dispersion_imag
    _atom_type_scat_source
    'C' 'C' 0.0033 0.0016
                         'International Tables Vol C Tables 4.2.6.8 and 6.1.1.4'
    'H' 'H' 0.0000 0.0000
                         'International Tables Vol C Tables 4.2.6.8 and 6.1.1.4'
    'Cl' 'Cl' 0.1484 0.1585
                         'International Tables Vol C Tables 4.2.6.8 and 6.1.1.4'
    'N' 'N' 0.0061 0.0033
                         'International Tables Vol C Tables 4.2.6.8 and 6.1.1.4'
    'O' 'O' 0.0106 0.0060
                         'International Tables Vol C Tables 4.2.6.8 and 6.1.1.4'
    'P' 'P' 0.1023 0.0942
                         'International Tables Vol C Tables 4.2.6.8 and 6.1.1.4'
_computing_data_collection     'SMART (Bruker 2001)'
_computing_cell_refinement     'SAINT (Bruker 2002)'
_computing_data_reduction     'SAINT (Bruker 2002)'
_computing_structure_solution     'SHELXS-97 (Sheldrick, 2008)'
_computing_structure_refinement     'SHELXL-97 (Sheldrick, 2008)'
_computing_molecular_graphics
                             'ZORTEP-II (Zsolnai, 1997) and PLATON (Spek, 2009)'
_computing_publication_material
;
'enCIFer (Allen <i>et al.</i>,  2004) and PARST (Nardelli,
1995)'
;
loop_
    _atom_site_type_symbol
    _atom_site_label
    _atom_site_fract_x
    _atom_site_fract_y
    _atom_site_fract_z
    _atom_site_U_iso_or_equiv
    _atom_site_adp_type
    _atom_site_calc_flag
    _atom_site_refinement_flags
    _atom_site_occupancy
    _atom_site_disorder_assembly
    _atom_site_disorder_group
    P P1 0.39158(8) 0.81933(6) 0.17033(4) 0.05033(18) Uani d . 1 . .
    Cl Cl3 0.76222(12) 0.10544(8) 0.42621(5) 0.0856(3) Uani d . 1 . .
    Cl Cl2 -0.32728(10) 0.63628(13) 0.43963(6) 0.0973(3) Uani d . 1 . .
    O O8 0.6784(2) 0.33466(17) 0.03123(10) 0.0610(4) Uani d . 1 . .
    H H8 0.7402 0.2713 -0.0061 0.092 Uiso calc R 1 . .
    C C15 0.4115(3) 0.6327(2) 0.23264(13) 0.0462(4) Uani d . 1 . .
    H H15 0.4946 0.6167 0.2803 0.055 Uiso calc R 1 . .
    O O5 0.2676(2) 0.86066(17) 0.09700(11) 0.0619(4) Uani d . 1 . .
    C C16 0.2269(3) 0.6284(2) 0.28494(13) 0.0449(4) Uani d . 1 . .
    N N4 0.4997(3) 0.51803(19) 0.16550(12) 0.0555(5) Uani d . 1 . .
    H H4 0.4846 0.5413 0.1069 0.067 Uiso calc R 1 . .
    C C10 0.6279(3) 0.3174(2) 0.28709(14) 0.0506(5) Uani d . 1 . .
    H H10 0.5652 0.3800 0.3356 0.061 Uiso calc R 1 . .
    C C14 0.7033(3) 0.2733(2) 0.12175(14) 0.0474(4) Uani d . 1 . .
    O O7 0.5926(3) 0.8172(2) 0.13357(14) 0.0790(5) Uani d . 1 . .
    C C9 0.6079(2) 0.3719(2) 0.19319(14) 0.0435(4) Uani d . 1 . .
    O O6 0.3313(3) 0.92357(18) 0.25403(11) 0.0662(5) Uani d . 1 . .
    C C11 0.7415(3) 0.1695(2) 0.30794(15) 0.0550(5) Uani d . 1 . .
    C C13 0.8153(3) 0.1274(3) 0.14481(17) 0.0600(6) Uani d . 1 . .
    H H13 0.8783 0.0637 0.0969 0.072 Uiso calc R 1 . .
    C C12 0.8360(3) 0.0736(3) 0.23795(18) 0.0634(6) Uani d . 1 . .
    H H12 0.9121 -0.0251 0.2529 0.076 Uiso calc R 1 . .
    C C21 0.1714(3) 0.6774(3) 0.37545(15) 0.0567(5) Uani d . 1 . .
    H H21 0.2495 0.7088 0.4048 0.068 Uiso calc R 1 . .
    C C19 -0.1119(3) 0.6310(3) 0.38023(17) 0.0622(6) Uani d . 1 . .
    C C20 0.0014(3) 0.6800(3) 0.42263(16) 0.0646(6) Uani d . 1 . .
    H H20 -0.0357 0.7150 0.4828 0.078 Uiso calc R 1 . .
    C C17 0.1099(3) 0.5794(3) 0.24381(17) 0.0646(6) Uani d . 1 . .
    H H17 0.1460 0.5448 0.1835 0.078 Uiso calc R 1 . .
    C C18 -0.0595(4) 0.5810(4) 0.2904(2) 0.0754(7) Uani d . 1 . .
    H H18 -0.1376 0.5487 0.2616 0.091 Uiso calc R 1 . .
    C C22 0.3166(5) 1.0826(3) 0.2469(2) 0.0840(9) Uani d . 1 . .
    H H22A 0.2271 1.1403 0.2048 0.101 Uiso calc R 1 . .
    H H22B 0.4343 1.0945 0.2209 0.101 Uiso calc R 1 . .
    C C24 0.6719(5) 0.8128(4) 0.0351(2) 0.0952(10) Uani d . 1 . .
    H H24A 0.5890 0.7947 -0.0023 0.114 Uiso calc R 1 . .
    H H24B 0.6872 0.9110 0.0124 0.114 Uiso calc R 1 . .
    C C23 0.2602(5) 1.1411(4) 0.3403(2) 0.0903(10) Uani d . 1 . .
    H H23A 0.2494 1.2477 0.3353 0.135 Uiso calc R 1 . .
    H H23B 0.3504 1.0850 0.3813 0.135 Uiso calc R 1 . .
    H H23C 0.1437 1.1292 0.3657 0.135 Uiso calc R 1 . .
    C C25 0.8425(6) 0.6970(6) 0.0239(3) 0.148(2) Uani d . 1 . .
    H H25A 0.8922 0.6963 -0.0417 0.222 Uiso calc R 1 . .
    H H25B 0.8271 0.5996 0.0455 0.222 Uiso calc R 1 . .
    H H25C 0.9252 0.7158 0.0601 0.222 Uiso calc R 1 . .
loop_
    _atom_site_aniso_label
    _atom_site_aniso_U_11
    _atom_site_aniso_U_22
    _atom_site_aniso_U_33
    _atom_site_aniso_U_12
    _atom_site_aniso_U_13
    _atom_site_aniso_U_23
    P1 0.0602(3) 0.0418(3) 0.0429(3) -0.0107(2) 0.0019(2) -0.0079(2)
    Cl3 0.1068(6) 0.0725(4) 0.0536(4) 0.0006(4) -0.0165(3) 0.0075(3)
    Cl2 0.0603(4) 0.1562(8) 0.0703(5) -0.0335(4) 0.0017(3) -0.0068(5)
    O8 0.0729(10) 0.0504(8) 0.0449(8) 0.0014(7) -0.0067(7) -0.0104(6)
    C15 0.0516(10) 0.0384(9) 0.0407(9) -0.0028(8) -0.0057(8) -0.0070(7)
    O5 0.0798(11) 0.0474(8) 0.0463(8) -0.0043(7) -0.0086(7) -0.0038(6)
    C16 0.0524(10) 0.0355(8) 0.0401(9) -0.0045(7) -0.0078(8) -0.0038(7)
    N4 0.0666(11) 0.0432(9) 0.0396(8) 0.0062(8) -0.0066(8) -0.0081(7)
    C10 0.0520(11) 0.0473(10) 0.0449(10) -0.0069(8) -0.0017(8) -0.0071(8)
    C14 0.0460(10) 0.0457(10) 0.0455(10) -0.0072(8) -0.0037(8) -0.0088(8)
    O7 0.0733(11) 0.0911(13) 0.0722(12) -0.0324(10) 0.0114(9) -0.0145(10)
    C9 0.0404(9) 0.0386(9) 0.0463(10) -0.0062(7) -0.0030(7) -0.0062(7)
    O6 0.0935(12) 0.0494(8) 0.0552(9) -0.0257(8) 0.0070(8) -0.0162(7)
    C11 0.0576(12) 0.0496(11) 0.0498(11) -0.0071(9) -0.0092(9) -0.0002(9)
    C13 0.0604(12) 0.0482(11) 0.0565(12) 0.0038(9) -0.0036(10) -0.0140(9)
    C12 0.0623(13) 0.0452(11) 0.0655(14) 0.0060(9) -0.0101(11) -0.0042(10)
    C21 0.0623(13) 0.0642(13) 0.0442(11) -0.0187(10) -0.0053(9) -0.0129(9)
    C19 0.0513(11) 0.0742(15) 0.0531(12) -0.0124(10) -0.0051(9) 0.0004(11)
    C20 0.0677(14) 0.0764(15) 0.0436(11) -0.0162(12) 0.0013(10) -0.0124(10)
    C17 0.0645(13) 0.0807(16) 0.0500(12) -0.0205(12) -0.0052(10) -0.0212(11)
    C18 0.0658(15) 0.103(2) 0.0634(15) -0.0306(14) -0.0073(12) -0.0221(14)
    C22 0.120(2) 0.0619(15) 0.0744(17) -0.0419(16) 0.0128(16) -0.0183(13)
    C24 0.084(2) 0.097(2) 0.079(2) -0.0163(17) 0.0210(16) 0.0078(17)
    C23 0.119(3) 0.0762(18) 0.083(2) -0.0425(18) 0.0148(18) -0.0354(15)
    C25 0.090(3) 0.164(4) 0.123(4) 0.017(3) 0.034(2) 0.008(3)
_geom_special_details
;
All e.s.d.'s (except the e.s.d. in the dihedral angle between two l.s. planes)
are estimated using the full covariance matrix. The cell e.s.d.'s are taken
into account individually in the estimation of e.s.d.'s in distances, angles
and torsion angles; correlations between e.s.d.'s in cell parameters are only
used when they are defined by crystal symmetry. An approximate (isotropic)
treatment of cell e.s.d.'s is used for estimating e.s.d.'s involving l.s.
planes.
;
loop_
    _geom_bond_atom_site_label_1
    _geom_bond_atom_site_label_2
    _geom_bond_site_symmetry_2
    _geom_bond_distance
    _geom_bond_publ_flag
    P1 O5 . 1.4712(17) y
    P1 O6 . 1.5531(16) y
    P1 O7 . 1.565(2) y
    P1 C15 . 1.819(2) y
    Cl3 C11 . 1.743(2) n
    Cl2 C19 . 1.745(3) n
    O8 C14 . 1.370(2) n
    O8 H8 . 0.8200 n
    C15 N4 . 1.447(2) n
    C15 C16 . 1.523(3) n
    C15 H15 . 0.9800 n
    C16 C17 . 1.381(3) n
    C16 C21 . 1.387(3) n
    N4 C9 . 1.384(2) n
    N4 H4 . 0.8600 n
    C10 C11 . 1.388(3) n
    C10 C9 . 1.394(3) n
    C10 H10 . 0.9300 n
    C14 C13 . 1.376(3) n
    C14 C9 . 1.407(3) n
    O7 C24 . 1.450(4) n
    O6 C22 . 1.436(3) n
    C11 C12 . 1.377(3) n
    C13 C12 . 1.384(3) n
    C13 H13 . 0.9300 n
    C12 H12 . 0.9300 n
    C21 C20 . 1.382(3) n
    C21 H21 . 0.9300 n
    C19 C20 . 1.367(4) n
    C19 C18 . 1.380(4) n
    C20 H20 . 0.9300 n
    C17 C18 . 1.377(4) n
    C17 H17 . 0.9300 n
    C18 H18 . 0.9300 n
    C22 C23 . 1.457(4) n
    C22 H22A . 0.9700 n
    C22 H22B . 0.9700 n
    C24 C25 . 1.402(5) n
    C24 H24A . 0.9700 n
    C24 H24B . 0.9700 n
    C23 H23A . 0.9600 n
    C23 H23B . 0.9600 n
    C23 H23C . 0.9600 n
    C25 H25A . 0.9600 n
    C25 H25B . 0.9600 n
    C25 H25C . 0.9600 n
loop_
    _geom_angle_atom_site_label_1
    _geom_angle_atom_site_label_2
    _geom_angle_atom_site_label_3
    _geom_angle_site_symmetry_1
    _geom_angle_site_symmetry_3
    _geom_angle
    _geom_angle_publ_flag
    O5 P1 O6 . . 115.79(10) y
    O5 P1 O7 . . 114.61(11) y
    O6 P1 O7 . . 104.38(10) y
    O5 P1 C15 . . 113.51(10) y
    O6 P1 C15 . . 101.05(9) y
    O7 P1 C15 . . 106.08(11) y
    C14 O8 H8 . . 109.5 n
    N4 C15 C16 . . 115.71(17) n
    N4 C15 P1 . . 107.67(14) n
    C16 C15 P1 . . 111.24(12) n
    N4 C15 H15 . . 107.3 n
    C16 C15 H15 . . 107.3 n
    P1 C15 H15 . . 107.3 n
    C17 C16 C21 . . 118.4(2) n
    C17 C16 C15 . . 121.66(18) n
    C21 C16 C15 . . 119.92(18) n
    C9 N4 C15 . . 121.70(16) n
    C9 N4 H4 . . 119.1 n
    C15 N4 H4 . . 119.1 n
    C11 C10 C9 . . 119.82(18) n
    C11 C10 H10 . . 120.1 n
    C9 C10 H10 . . 120.1 n
    O8 C14 C13 . . 124.40(18) n
    O8 C14 C9 . . 115.33(17) n
    C13 C14 C9 . . 120.25(19) n
    C24 O7 P1 . . 124.7(2) n
    N4 C9 C10 . . 123.96(17) n
    N4 C9 C14 . . 117.57(17) n
    C10 C9 C14 . . 118.47(17) n
    C22 O6 P1 . . 125.27(17) n
    C12 C11 C10 . . 121.7(2) n
    C12 C11 Cl3 . . 119.93(17) n
    C10 C11 Cl3 . . 118.42(17) n
    C14 C13 C12 . . 121.27(19) n
    C14 C13 H13 . . 119.4 n
    C12 C13 H13 . . 119.4 n
    C11 C12 C13 . . 118.53(19) n
    C11 C12 H12 . . 120.7 n
    C13 C12 H12 . . 120.7 n
    C20 C21 C16 . . 120.8(2) n
    C20 C21 H21 . . 119.6 n
    C16 C21 H21 . . 119.6 n
    C20 C19 C18 . . 120.8(2) n
    C20 C19 Cl2 . . 119.40(19) n
    C18 C19 Cl2 . . 119.8(2) n
    C19 C20 C21 . . 119.6(2) n
    C19 C20 H20 . . 120.2 n
    C21 C20 H20 . . 120.2 n
    C18 C17 C16 . . 121.3(2) n
    C18 C17 H17 . . 119.4 n
    C16 C17 H17 . . 119.4 n
    C17 C18 C19 . . 119.2(2) n
    C17 C18 H18 . . 120.4 n
    C19 C18 H18 . . 120.4 n
    O6 C22 C23 . . 109.6(2) n
    O6 C22 H22A . . 109.8 n
    C23 C22 H22A . . 109.8 n
    O6 C22 H22B . . 109.8 n
    C23 C22 H22B . . 109.8 n
    H22A C22 H22B . . 108.2 n
    C25 C24 O7 . . 111.0(3) n
    C25 C24 H24A . . 109.4 n
    O7 C24 H24A . . 109.4 n
    C25 C24 H24B . . 109.4 n
    O7 C24 H24B . . 109.4 n
    H24A C24 H24B . . 108.0 n
    C22 C23 H23A . . 109.5 n
    C22 C23 H23B . . 109.5 n
    H23A C23 H23B . . 109.5 n
    C22 C23 H23C . . 109.5 n
    H23A C23 H23C . . 109.5 n
    H23B C23 H23C . . 109.5 n
    C24 C25 H25A . . 109.5 n
    C24 C25 H25B . . 109.5 n
    H25A C25 H25B . . 109.5 n
    C24 C25 H25C . . 109.5 n
    H25A C25 H25C . . 109.5 n
    H25B C25 H25C . . 109.5 n
loop_
    _geom_torsion_atom_site_label_1
    _geom_torsion_atom_site_label_2
    _geom_torsion_atom_site_label_3
    _geom_torsion_atom_site_label_4
    _geom_torsion_site_symmetry_1
    _geom_torsion_site_symmetry_2
    _geom_torsion_site_symmetry_3
    _geom_torsion_site_symmetry_4
    _geom_torsion
    _geom_torsion_publ_flag
    O5 P1 C15 N4 . . . . 65.76(17) n
    O6 P1 C15 N4 . . . . -169.61(14) n
    O7 P1 C15 N4 . . . . -60.97(16) n
    O5 P1 C15 C16 . . . . -62.00(16) n
    O6 P1 C15 C16 . . . . 62.62(15) n
    O7 P1 C15 C16 . . . . 171.27(13) n
    N4 C15 C16 C17 . . . . -30.9(3) n
    P1 C15 C16 C17 . . . . 92.4(2) n
    N4 C15 C16 C21 . . . . 150.44(18) n
    P1 C15 C16 C21 . . . . -86.3(2) n
    C16 C15 N4 C9 . . . . -84.7(2) n
    P1 C15 N4 C9 . . . . 150.18(17) n
    O5 P1 O7 C24 . . . . -16.7(3) n
    O6 P1 O7 C24 . . . . -144.4(2) n
    C15 P1 O7 C24 . . . . 109.4(2) n
    C15 N4 C9 C10 . . . . 6.3(3) n
    C15 N4 C9 C14 . . . . -173.55(18) n
    C11 C10 C9 N4 . . . . -179.1(2) n
    C11 C10 C9 C14 . . . . 0.7(3) n
    O8 C14 C9 N4 . . . . 0.3(3) n
    C13 C14 C9 N4 . . . . 179.0(2) n
    O8 C14 C9 C10 . . . . -179.55(19) n
    C13 C14 C9 C10 . . . . -0.9(3) n
    O5 P1 O6 C22 . . . . -65.0(3) n
    O7 P1 O6 C22 . . . . 62.0(3) n
    C15 P1 O6 C22 . . . . 172.0(2) n
    C9 C10 C11 C12 . . . . -0.2(4) n
    C9 C10 C11 Cl3 . . . . -179.79(16) n
    O8 C14 C13 C12 . . . . 179.0(2) n
    C9 C14 C13 C12 . . . . 0.5(4) n
    C10 C11 C12 C13 . . . . -0.2(4) n
    Cl3 C11 C12 C13 . . . . 179.4(2) n
    C14 C13 C12 C11 . . . . 0.1(4) n
    C17 C16 C21 C20 . . . . -1.3(3) n
    C15 C16 C21 C20 . . . . 177.43(19) n
    C18 C19 C20 C21 . . . . -1.0(4) n
    Cl2 C19 C20 C21 . . . . -179.39(19) n
    C16 C21 C20 C19 . . . . 1.3(4) n
    C21 C16 C17 C18 . . . . 1.0(4) n
    C15 C16 C17 C18 . . . . -177.7(2) n
    C16 C17 C18 C19 . . . . -0.7(4) n
    C20 C19 C18 C17 . . . . 0.7(4) n
    Cl2 C19 C18 C17 . . . . 179.1(2) n
    P1 O6 C22 C23 . . . . -178.8(2) n
    P1 O7 C24 C25 . . . . -130.1(4) n
loop_
    _geom_hbond_atom_site_label_D
    _geom_hbond_atom_site_label_H
    _geom_hbond_atom_site_label_A
    _geom_hbond_site_symmetry_A
    _geom_hbond_distance_DH
    _geom_hbond_distance_HA
    _geom_hbond_distance_DA
    _geom_hbond_angle_DHA
    _geom_hbond_publ_flag
    N4 H4 O8 2_665 0.86 2.48 3.286(3) 157 Y
    C24 H24B O5 2_675 0.97 2.57 3.504(4) 162 Y
    O8 H8 O5 2_665 0.82 1.92 2.636(2) 145 Y
    C15 H15 Cl2 1_655 0.98 2.91 3.872(3) 165 Y
    N4 H4 O8 . 0.86 2.28 2.634(3) 105 Y
    C24 H24A O5 . 0.97 2.59 3.029(5) 107 n
