# Supplementary material for: Diethyl [(5-chloro-2-hydroxy­anilino)(4-chloro­phen­yl)meth­yl]phospho­nate
Source: Acta Crystallogr Sect E Struct Rep Online. 2009 Sep 19;65(Pt 10):o2506–7. doi: 10.1107/S1600536809037039 (PMC2970406; doi:10.1107/S1600536809037039)
Supplement: Supplementary file 2 [file e-65-o2506-Isup2.hkl]

#
# h,k,l, Fc-squared, Fo-squared, sigma(Fo-squared) and status flag
#
data_I
_shelx_title ' kriskf2 in P-1'
_shelx_refln_list_code          4
_shelx_F_calc_maximum      138.44
_exptl_crystal_F_000       420.00
_reflns_d_resolution_high  0.7474
 
loop_
 _symmetry_equiv_pos_as_xyz
 'x, y, z'
 '-x, -y, -z'
 
_cell_length_a     7.7903
_cell_length_b     9.2966
_cell_length_c    14.3719
_cell_angle_alpha  82.817
_cell_angle_beta   80.842
_cell_angle_gamma  70.323
 
_shelx_F_squared_multiplier     1.000
 
loop_
 _refln_index_h
 _refln_index_k
 _refln_index_l
 _refln_F_squared_calc
 _refln_F_squared_meas
 _refln_F_squared_sigma
 _refln_observed_status
   1   0   0     2695.89     3113.48     50.47 o
   2   0   0     6287.61     7117.93     62.36 o
   3   0   0     1216.42     1349.88     13.77 o
   4   0   0      195.92      221.20      2.91 o
   5   0   0        7.88        7.97      0.54 o
   6   0   0        2.10        3.17      0.62 o
   7   0   0        0.09        0.09      0.38 o
   8   0   0        3.65        6.54      1.20 o
   9   0   0        1.89        1.23      0.85 o
  -9   1   0        2.98        4.64      1.42 o
  -8   1   0       16.79       15.53      1.24 o
  -7   1   0      107.30      108.64      2.23 o
  -6   1   0      200.43      201.77      3.08 o
  -5   1   0       17.47       19.88      0.77 o
  -4   1   0      553.86      578.97      5.57 o
  -3   1   0      215.40      207.60      2.22 o
  -2   1   0      925.10      866.48      7.78 o
  -1   1   0     3851.91     4492.92     39.00 o
   0   1   0        0.15       -0.13      0.13 o
   1   1   0     2573.05     2998.27     40.82 o
   2   1   0     5469.73     6126.42    133.24 o
   3   1   0      155.07      200.35     11.39 o
   4   1   0       53.38       54.78      1.18 o
   5   1   0      322.22      311.17      5.71 o
   6   1   0        0.94        1.89      0.64 o
   7   1   0       53.42       53.55      1.46 o
   8   1   0       44.56       48.67      1.33 o
   9   1   0        3.95        3.39      0.70 o
  -8   2   0        0.08       -0.35      0.62 o
  -7   2   0       16.53       12.12      1.07 o
  -6   2   0        2.12        1.23      0.43 o
  -5   2   0       78.47       71.84      2.36 o
  -4   2   0       20.30       16.65      0.95 o
  -3   2   0       21.92       24.47      0.57 o
  -2   2   0        9.55        4.54      0.53 o
  -1   2   0      422.34      540.42      4.96 o
   0   2   0     1637.87     1815.62     20.25 o
   1   2   0     2812.17     3337.57     41.51 o
   2   2   0     1610.08     1682.05     17.27 o
   3   2   0     2258.15     2606.00     30.07 o
   4   2   0      561.56      681.01      7.45 o
   5   2   0      220.39      171.87      3.85 o
   6   2   0        8.93        8.20      0.63 o
   7   2   0        0.74        1.05      0.41 o
   8   2   0        8.71       10.75      0.84 o
   9   2   0        4.11        6.59      0.82 o
  10   2   0        0.42        0.35      0.96 o
  -8   3   0        7.78        9.97      1.16 o
  -7   3   0       11.17       14.95      1.16 o
  -6   3   0       32.78       32.99      3.13 o
  -5   3   0       58.21       60.10      1.40 o
  -4   3   0       17.74       13.92      0.54 o
  -3   3   0      409.03      462.06      4.58 o
  -2   3   0      102.41      105.82      1.65 o
  -1   3   0       19.33       50.05      0.76 o
   0   3   0        1.69        3.30      0.31 o
   1   3   0     2664.24     2971.01     29.76 o
   2   3   0      248.42      229.73      8.46 o
   3   3   0       82.64       83.63      1.12 o
   4   3   0     1215.82     1262.02     13.25 o
   5   3   0       21.97       23.55      1.46 o
   6   3   0      379.35      367.71      4.74 o
   7   3   0       25.69       21.61      0.95 o
   8   3   0       19.15       25.02      1.11 o
   9   3   0       33.73       38.94      1.83 o
  10   3   0        0.09        0.38      0.66 o
  -7   4   0       16.56       16.71      1.29 o
  -6   4   0       27.22       29.03      1.42 o
  -5   4   0       25.81       27.21      1.29 o
  -4   4   0        0.97        1.23      0.69 o
  -3   4   0        0.03        0.13      0.19 o
  -2   4   0      963.16     1045.88      9.59 o
  -1   4   0      115.87      142.38      1.68 o
   0   4   0     5884.85     6438.32     55.57 o
   1   4   0      624.34      604.63      6.43 o
   2   4   0     1564.70     1598.69     20.26 o
   3   4   0      523.97      484.33      4.69 o
   4   4   0       40.88       41.32      0.97 o
   5   4   0       27.59       24.18      0.85 o
   6   4   0       15.17       10.87      0.71 o
   7   4   0       67.04       68.54      1.67 o
   8   4   0        0.00        0.16      0.41 o
   9   4   0        8.21       10.81      1.15 o
  -7   5   0       10.43       17.89      2.32 o
  -6   5   0        1.30        0.88      0.67 o
  -5   5   0       60.17       62.06      2.01 o
  -4   5   0      365.20      353.13      5.69 o
  -3   5   0       48.52       42.82      0.95 o
  -2   5   0       47.82       45.28      0.90 o
  -1   5   0       12.64       13.51      0.57 o
   0   5   0      158.76      172.24      1.99 o
   1   5   0      481.71      465.82      4.52 o
   2   5   0      943.54      983.26     10.50 o
   3   5   0       23.73       23.34      1.36 o
   4   5   0       70.05       53.45      1.36 o
   5   5   0        0.03        0.03      0.49 o
   6   5   0      468.81      469.09      7.31 o
   7   5   0       36.23       34.95      1.58 o
   8   5   0        8.22        4.48      0.86 o
   9   5   0        1.30        2.85      0.81 o
  -6   6   0        9.35       11.33      1.16 o
  -5   6   0       14.96       16.98      1.19 o
  -4   6   0        0.93       -0.32      0.66 o
  -3   6   0       17.77       16.87      0.83 o
  -2   6   0      120.18      132.81      2.23 o
  -1   6   0       41.37       46.93      0.95 o
   0   6   0      249.62      265.16      3.46 o
   1   6   0      701.71      702.00      7.82 o
   2   6   0        0.29        0.39      0.28 o
   3   6   0      296.36      268.42      3.58 o
   4   6   0      205.41      202.11      2.98 o
   5   6   0      175.94      170.62      2.75 o
   6   6   0       14.65       14.34      1.54 o
   7   6   0       21.64       18.35      1.86 o
   8   6   0       38.34       36.60      1.80 o
   9   6   0        1.95        2.23      0.80 o
  -6   7   0        2.09        4.05      0.94 o
  -5   7   0        3.63        6.68      2.24 o
  -4   7   0        2.72        2.65      0.88 o
  -3   7   0       74.40       69.86      2.10 o
  -2   7   0       24.82       27.93      1.48 o
  -1   7   0       85.06       75.89      2.10 o
   0   7   0       99.06       92.45      2.31 o
   1   7   0      120.43      111.32      1.97 o
   2   7   0      106.31      105.42      1.92 o
   3   7   0       20.04       24.27      0.90 o
   4   7   0      134.63      126.72      2.86 o
   5   7   0       55.32       51.50      1.43 o
   6   7   0        6.93        9.37      1.00 o
   7   7   0        0.51        0.33      0.59 o
   8   7   0        3.34        4.92      0.94 o
   9   7   0        0.80        1.95      0.86 o
  -5   8   0        2.23        2.05      1.09 o
  -4   8   0       20.34       16.64      1.73 o
  -3   8   0       35.67       31.24      1.55 o
  -2   8   0        4.00        4.22      0.77 o
  -1   8   0       20.24       18.46      1.35 o
   0   8   0        9.20       11.14      0.96 o
   1   8   0        0.75        0.42      0.36 o
   2   8   0       52.15       42.22      2.72 o
   3   8   0       42.83       34.76      1.15 o
   4   8   0      171.68      156.88      3.99 o
   5   8   0       24.00       23.76      1.09 o
   6   8   0       18.61       17.46      1.26 o
   7   8   0        2.45        1.99      0.75 o
   8   8   0        0.21        1.07      0.75 o
  -4   9   0        4.20        3.95      1.36 o
  -3   9   0        2.50        0.55      0.74 o
  -2   9   0        6.65        6.41      0.98 o
  -1   9   0       38.91       40.54      1.78 o
   0   9   0       18.98       19.64      1.30 o
   1   9   0       18.22       18.52      1.24 o
   2   9   0        1.52        0.94      0.45 o
   3   9   0       31.66       36.62      1.25 o
   4   9   0        7.27        9.68      0.80 o
   5   9   0        8.16        8.42      0.80 o
   6   9   0        8.30        8.47      1.10 o
   7   9   0        0.03        0.24      0.74 o
   8   9   0        0.14       -0.65      0.70 o
  -2  10   0       11.79       12.72      1.32 o
  -1  10   0        4.10        3.29      1.65 o
   0  10   0        2.70        3.81      0.90 o
   1  10   0       19.08       18.16      1.38 o
   2  10   0       50.92       36.52      1.71 o
   3  10   0        8.66        9.88      0.83 o
   4  10   0        0.31        1.18      0.54 o
   5  10   0        0.04        0.02      0.55 o
   6  10   0        6.20        5.75      1.04 o
   7  10   0        4.73        3.29      0.98 o
   0  11   0       28.96       32.17      2.44 o
   1  11   0       21.24       23.73      1.66 o
   2  11   0        0.19       -0.01      0.72 o
   3  11   0        5.03        6.63      1.07 o
   4  11   0       24.51       24.74      2.02 o
   5  11   0       16.14       18.34      1.21 o
   6  11   0        1.62        1.07      0.92 o
  -5 -12   1       31.05       29.07      2.65 o
  -6 -11   1        5.75        5.45      1.57 o
  -5 -11   1        0.74       -0.12      0.62 o
  -4 -11   1       26.87       30.25      2.12 o
  -3 -11   1       49.56       53.58      4.77 o
  -2 -11   1        3.08        4.28      0.94 o
  -1 -11   1        1.90        2.42      1.14 o
   0 -11   1        0.02       -0.17      0.98 o
   1 -11   1        0.84        1.84      1.25 o
  -7 -10   1        0.61        1.29      0.87 o
  -6 -10   1        4.22        4.88      1.02 o
  -5 -10   1       11.90       12.94      1.02 o
  -4 -10   1       11.13       11.28      0.91 o
  -3 -10   1        0.07        0.68      0.50 o
  -2 -10   1       19.22       17.20      1.68 o
  -1 -10   1       55.96       56.99      3.13 o
   0 -10   1        7.74        7.95      1.07 o
   1 -10   1       14.59       17.52      1.45 o
   2 -10   1        7.99       10.27      1.25 o
  -8  -9   1        0.02       -0.41      0.78 o
  -7  -9   1        2.33        2.91      0.88 o
  -6  -9   1       22.57       21.48      1.93 o
  -5  -9   1        0.68        0.07      0.49 o
  -4  -9   1        3.31        4.09      0.64 o
  -3  -9   1        2.66        5.70      0.65 o
  -2  -9   1       43.18       42.89      1.35 o
  -1  -9   1        4.59        6.80      0.76 o
   0  -9   1       19.19       17.64      1.25 o
   1  -9   1        0.39        0.26      0.61 o
   2  -9   1        2.84        2.72      0.78 o
   3  -9   1       32.24       29.24      1.64 o
   4  -9   1       23.31       24.10      2.21 o
  -8  -8   1        0.00       -0.05      0.74 o
  -7  -8   1        0.25        0.14      0.66 o
  -6  -8   1        8.68        9.65      1.09 o
  -5  -8   1       31.60       25.83      1.12 o
  -4  -8   1       27.39       28.50      1.13 o
  -3  -8   1      157.44      147.54      5.15 o
  -2  -8   1       55.71       55.81      1.42 o
  -1  -8   1       13.07       16.50      0.82 o
   0  -8   1       29.26       39.33      1.56 o
   1  -8   1        0.13        0.42      0.57 o
   2  -8   1        1.78        0.43      0.61 o
   3  -8   1       18.12       16.98      1.22 o
   4  -8   1       24.32       26.77      2.03 o
   5  -8   1       28.55       29.17      2.34 o
  -9  -7   1       22.43       28.48      1.81 o
  -8  -7   1        3.25        3.07      0.78 o
  -7  -7   1       28.91       30.98      1.63 o
  -6  -7   1        5.03        5.71      0.87 o
  -5  -7   1       72.30       69.31      2.65 o
  -4  -7   1        4.55        3.34      0.51 o
  -3  -7   1        0.25        1.10      0.36 o
  -2  -7   1       25.72       34.25      1.04 o
  -1  -7   1      107.13       87.32      1.73 o
   0  -7   1       68.96       58.07      1.36 o
   1  -7   1       37.24       35.24      1.08 o
   2  -7   1       51.88       48.53      1.69 o
   3  -7   1        1.66        2.25      0.64 o
   4  -7   1        8.71       11.34      1.36 o
   5  -7   1       12.21       13.24      1.57 o
  -9  -6   1        6.69        8.13      1.14 o
  -8  -6   1        8.72        9.57      1.11 o
  -7  -6   1        5.66        6.79      0.88 o
  -6  -6   1       25.11       25.00      1.32 o
  -5  -6   1        2.79        2.24      1.04 o
  -4  -6   1       50.12       48.01      1.27 o
  -3  -6   1        8.85        7.55      0.70 o
  -2  -6   1       80.46       76.28      1.75 o
  -1  -6   1        2.17        1.57      0.33 o
   0  -6   1        7.69       10.50      2.07 o
   1  -6   1      130.44      127.02      2.13 o
   2  -6   1        2.55        3.11      0.36 o
   3  -6   1       24.18       24.46      0.94 o
   4  -6   1       72.30       69.98      2.23 o
   5  -6   1        6.56        6.20      1.13 o
   6  -6   1        3.08        3.26      0.84 o
  -9  -5   1        0.02       -0.07      0.65 o
  -8  -5   1       14.52       12.39      1.16 o
  -7  -5   1        6.89       11.36      1.05 o
  -6  -5   1        0.11        1.39      0.57 o
  -5  -5   1      488.61      477.91      7.21 o
  -4  -5   1      599.32      571.84     11.70 o
  -3  -5   1       42.85       31.04      0.89 o
  -2  -5   1      105.33       89.14      1.56 o
  -1  -5   1      196.90      149.03      2.16 o
   0  -5   1      273.36      247.52      9.10 o
   1  -5   1        1.73        1.01      0.27 o
   2  -5   1      115.47      101.26      1.61 o
   3  -5   1        8.80        6.58      0.51 o
   4  -5   1       49.14       48.65      1.86 o
   5  -5   1       69.08       66.74      2.05 o
   6  -5   1       60.55       59.30      2.18 o
   7  -5   1        8.91        8.45      1.37 o
  -9  -4   1        0.67        1.44      0.68 o
  -8  -4   1        2.97        2.60      0.54 o
  -7  -4   1        7.21        6.33      0.65 o
  -6  -4   1       25.67       23.33      0.94 o
  -5  -4   1       66.60       57.32      1.27 o
  -4  -4   1        2.30        1.80      0.37 o
  -3  -4   1      100.55      110.63      3.97 o
  -2  -4   1       63.15       60.57      1.14 o
  -1  -4   1      451.96      457.93      5.15 o
   0  -4   1     2935.08     3168.46     27.61 o
   1  -4   1       70.07       81.87      1.52 o
   2  -4   1        0.32        0.39      0.19 o
   3  -4   1        0.75        0.73      0.23 o
   4  -4   1      142.54      120.75      1.76 o
   5  -4   1       23.22       21.25      1.17 o
   6  -4   1        0.35        1.15      0.55 o
   7  -4   1       25.27       29.50      1.55 o
   8  -4   1        9.00       10.78      1.69 o
 -10  -3   1        0.62        1.58      0.75 o
  -9  -3   1       17.09       20.52      1.16 o
  -8  -3   1        0.04       -0.07      0.42 o
  -7  -3   1       90.18       80.12      1.82 o
  -6  -3   1       98.24       97.61      1.91 o
  -5  -3   1      100.60      121.39      2.57 o
  -4  -3   1       26.82       16.22      0.50 o
  -3  -3   1      448.97      454.05      4.87 o
  -1  -3   1        7.73        9.76      0.47 o
   0  -3   1     1768.60     2055.67     18.01 o
   1  -3   1      306.26      292.63      2.93 o
   2  -3   1     1147.08     1346.41     12.07 o
   3  -3   1      108.87       84.48      1.25 o
   4  -3   1       74.18       77.49      1.56 o
   5  -3   1       46.73       35.71      1.07 o
   6  -3   1        1.40        1.21      0.44 o
   7  -3   1       11.99        9.94      1.01 o
   8  -3   1        0.31        0.09      0.64 o
  -9  -2   1       31.24       34.94      1.43 o
  -8  -2   1        0.62        0.21      0.41 o
  -7  -2   1       19.00       17.09      1.26 o
  -6  -2   1       32.31       29.67      1.02 o
  -5  -2   1       90.34       83.27      1.61 o
  -4  -2   1      271.08      274.80      4.13 o
  -3  -2   1     1543.76     1729.62     15.31 o
  -2  -2   1       23.38       16.79      1.58 o
  -1  -2   1     1387.00     1832.12     23.01 o
   0  -2   1      832.88      750.64      9.17 o
   1  -2   1     6313.80     6811.71     58.84 o
   2  -2   1      228.51      183.18      1.98 o
   3  -2   1     1174.97     1253.71     11.30 o
   4  -2   1      736.51      741.56      7.27 o
   5  -2   1       37.92       36.57      1.04 o
   6  -2   1       35.25       37.00      1.16 o
   7  -2   1        0.16        0.14      0.38 o
   8  -2   1        7.64       10.81      1.14 o
   9  -2   1        5.62        6.87      1.61 o
  -9  -1   1        2.00        3.30      0.95 o
  -8  -1   1        8.52        6.84      0.78 o
  -7  -1   1       14.16       13.39      0.80 o
  -6  -1   1       26.58       26.35      0.96 o
  -5  -1   1      377.13      391.10      4.80 o
  -4  -1   1     2096.84     2415.11     24.34 o
  -3  -1   1      593.87      672.22      6.23 o
  -2  -1   1     9250.29    10128.24    283.23 o
  -1  -1   1     1244.62     1500.43     13.19 o
   0  -1   1      365.27      477.27      5.23 o
   1  -1   1      227.21      182.76      4.18 o
   2  -1   1     2170.41     2618.66     22.84 o
   3  -1   1       18.82       28.49      0.57 o
   4  -1   1     1352.32     1461.36     17.09 o
   5  -1   1       39.00       44.09      1.20 o
   6  -1   1       64.12       64.64      1.54 o
   7  -1   1        1.28        0.17      0.40 o
   8  -1   1        4.09        6.00      0.72 o
   9  -1   1        2.27        2.30      1.25 o
  -9   0   1       21.11       22.36      1.59 o
  -8   0   1        0.59        2.29      0.75 o
  -7   0   1        2.48        1.99      0.46 o
  -6   0   1        2.19        2.46      0.46 o
  -5   0   1       15.95       10.70      0.60 o
  -4   0   1      346.72      390.41      4.60 o
  -3   0   1       26.00       22.98      0.69 o
  -2   0   1        5.24        6.72      0.33 o
  -1   0   1     2038.08     2557.76     22.38 o
   1   0   1     1418.05     1468.67     12.96 o
   2   0   1     1102.17     1094.59     12.21 o
   3   0   1       19.24       25.87      0.61 o
   4   0   1       88.71       81.27      1.44 o
   5   0   1        2.37        2.74      0.40 o
   6   0   1       15.39       16.37      1.25 o
   7   0   1       57.83       57.78      1.65 o
   8   0   1        0.11       -0.34      0.51 o
   9   0   1       16.74       20.51      1.17 o
  -9   1   1       10.70        9.36      1.78 o
  -8   1   1        0.80        0.44      0.70 o
  -7   1   1        0.79        3.12      1.04 o
  -6   1   1       26.67       25.41      0.99 o
  -5   1   1       38.24       44.74      1.13 o
  -4   1   1      668.31      650.23      6.21 o
  -3   1   1      717.45      758.48      7.00 o
  -2   1   1      301.38      329.10      3.17 o
  -1   1   1      117.36      105.13      1.51 o
   0   1   1     2005.48     2345.78     29.89 o
   1   1   1       20.30       42.29      1.14 o
   2   1   1     2602.61     2783.29     24.36 o
   3   1   1      199.14      155.47      6.37 o
   4   1   1      989.18      981.24     10.35 o
   5   1   1       10.05        7.27      0.53 o
   6   1   1        6.91        7.17      1.75 o
   7   1   1        7.56        6.24      0.65 o
   8   1   1        6.04        4.66      0.57 o
   9   1   1        0.35        0.02      0.52 o
  -8   2   1        2.56        3.39      0.87 o
  -7   2   1        3.03        3.99      0.75 o
  -6   2   1       41.10       40.09      1.58 o
  -5   2   1        6.01        8.58      0.58 o
  -4   2   1      264.99      255.21      2.84 o
  -3   2   1       44.47       54.10      1.11 o
  -2   2   1        5.35        6.72      0.27 o
  -1   2   1       33.46       28.05      0.47 o
   0   2   1     5886.90     6511.77     56.70 o
   1   2   1     6895.54     7535.71     65.83 o
   2   2   1     9237.65     9698.48     84.31 o
   3   2   1      770.83      812.68      7.44 o
   4   2   1     2074.27     2093.72     21.18 o
   5   2   1      219.33      202.25      5.86 o
   6   2   1      119.28      115.25      2.11 o
   7   2   1       45.76       47.46      1.37 o
   8   2   1      102.68      101.63      2.23 o
   9   2   1        2.44        0.57      0.57 o
  10   2   1        7.69       13.64      1.78 o
  -8   3   1        3.34        3.33      0.89 o
  -7   3   1        0.58        1.14      0.73 o
  -6   3   1       12.41       16.22      1.13 o
  -5   3   1        1.64        1.45      0.53 o
  -4   3   1       12.55       13.41      1.06 o
  -3   3   1      489.45      469.88      4.65 o
  -2   3   1      260.11      230.11      2.45 o
  -1   3   1        5.34        3.82      0.29 o
   0   3   1      740.64      817.08      7.35 o
   1   3   1     1147.76     1163.23     12.46 o
   2   3   1      801.59      798.89      7.25 o
   3   3   1      895.25      928.50      8.46 o
   4   3   1      687.77      740.07      6.95 o
   5   3   1     1347.96     1370.77     14.37 o
   6   3   1       29.71       31.26      1.07 o
   7   3   1        2.94        1.84      0.46 o
   8   3   1        1.21        2.05      0.59 o
   9   3   1        0.97        1.64      0.58 o
  10   3   1        0.84        0.43      0.63 o
  -7   4   1        2.98        2.76      0.80 o
  -6   4   1       52.41       49.52      4.87 o
  -5   4   1       79.16       76.06      2.17 o
  -4   4   1       34.15       33.65      1.03 o
  -3   4   1        0.13        0.67      0.21 o
  -2   4   1        3.33        2.93      0.38 o
  -1   4   1      219.87      245.49      2.59 o
   0   4   1      105.29      112.60      1.37 o
   1   4   1      300.56      271.43      3.72 o
   2   4   1     1822.01     1867.76     16.50 o
   3   4   1       17.75       19.74      0.67 o
   4   4   1     1208.47     1227.75     12.27 o
   5   4   1      182.30      189.81      2.90 o
   6   4   1        9.74        7.15      0.65 o
   7   4   1        2.86        4.99      0.60 o
   8   4   1       16.24       19.22      1.00 o
   9   4   1       22.47       23.47      1.17 o
  -7   5   1       16.20       20.84      1.53 o
  -6   5   1        0.68        2.01      1.15 o
  -5   5   1        0.28        0.11      0.55 o
  -4   5   1        0.03       -0.20      0.51 o
  -3   5   1       20.36       20.27      0.81 o
  -2   5   1       81.30       87.64      1.33 o
  -1   5   1      331.57      362.56      3.72 o
   0   5   1       14.57       12.47      0.90 o
   1   5   1      285.85      327.20      3.52 o
   2   5   1      115.18      138.60      2.06 o
   3   5   1        5.11        3.80      0.53 o
   4   5   1       42.12       39.03      2.44 o
   5   5   1      192.82      183.10      2.29 o
   6   5   1       65.00       58.73      1.55 o
   7   5   1        1.74        2.03      0.80 o
   8   5   1       20.74       18.25      1.29 o
   9   5   1        2.57        2.06      0.72 o
  -6   6   1        8.17        7.11      1.04 o
  -5   6   1       31.98       30.79      1.50 o
  -4   6   1       42.20       40.64      2.02 o
  -3   6   1        9.38        7.82      0.73 o
  -2   6   1       47.61       51.65      1.27 o
  -1   6   1      218.22      218.24      2.57 o
   0   6   1      817.41      903.24      8.45 o
   1   6   1      157.04      148.58      2.24 o
   2   6   1      347.42      382.26      4.66 o
   3   6   1       99.03       85.44      1.64 o
   4   6   1       17.15       13.50      1.14 o
   5   6   1        2.52        1.22      0.41 o
   6   6   1      109.82       99.43      2.95 o
   7   6   1        0.77        1.10      0.62 o
   8   6   1       19.41       21.56      1.44 o
   9   6   1        0.23       -0.67      0.67 o
  -5   7   1        0.32        1.23      0.95 o
  -4   7   1        0.69        1.22      1.09 o
  -3   7   1        2.50        4.29      0.70 o
  -2   7   1       24.40       24.95      1.23 o
  -1   7   1       92.23       86.66      2.28 o
   0   7   1      209.07      225.76      3.20 o
   1   7   1        1.45        0.30      0.29 o
   2   7   1      173.54      176.83      2.80 o
   3   7   1        4.41        5.61      0.52 o
   4   7   1        6.44        5.09      0.56 o
   5   7   1       49.54       57.93      2.36 o
   6   7   1       29.72       32.02      2.17 o
   7   7   1        5.29        4.65      0.85 o
   8   7   1        1.42        1.92      1.03 o
   9   7   1        2.01        2.30      0.84 o
  -4   8   1        0.46        0.19      0.92 o
  -3   8   1        5.11        2.15      0.73 o
  -2   8   1       12.30       11.12      1.01 o
  -1   8   1        6.74        7.04      0.84 o
   0   8   1        7.73        7.27      1.97 o
   1   8   1      162.41      150.05      3.27 o
   2   8   1        4.46        3.43      0.55 o
   3   8   1        0.88        1.27      0.43 o
   4   8   1        0.00       -0.13      0.39 o
   5   8   1        1.65        3.58      1.48 o
   6   8   1        2.29        1.63      0.70 o
   7   8   1        1.88        1.60      0.69 o
   8   8   1        3.43        2.75      0.85 o
  -3   9   1        3.79        4.84      1.00 o
  -2   9   1        3.00        2.13      0.77 o
  -1   9   1       18.19       18.27      1.29 o
   0   9   1       32.28       31.45      3.95 o
   1   9   1      100.65      101.36      4.29 o
   2   9   1       30.30       25.49      1.35 o
   3   9   1       21.92       22.86      1.03 o
   4   9   1       25.97       24.57      1.10 o
   5   9   1       38.82       41.73      1.42 o
   6   9   1       16.18       16.99      1.32 o
   7   9   1        1.67        0.72      0.73 o
   8   9   1        2.38        3.07      1.03 o
  -2  10   1        0.29        1.50      0.85 o
  -1  10   1       18.63       21.46      1.51 o
   0  10   1       47.45       47.54      2.04 o
   1  10   1       20.40       19.72      1.42 o
   2  10   1       11.17        9.31      1.08 o
   3  10   1       36.36       38.56      1.78 o
   4  10   1        3.11        6.50      0.76 o
   5  10   1        0.36        0.74      0.52 o
   6  10   1        0.33        0.38      0.83 o
   7  10   1        4.51        3.86      0.99 o
   0  11   1        1.61        1.64      0.91 o
   1  11   1       23.17       27.70      1.75 o
   2  11   1       43.43       36.99      2.63 o
   3  11   1        5.86        4.83      0.95 o
   4  11   1        0.01       -0.33      0.68 o
   5  11   1        6.01        4.76      0.81 o
   6  11   1       10.52       10.14      1.31 o
   7  11   1        1.72        2.13      1.36 o
  -5 -11   2        6.51        6.53      0.94 o
  -4 -11   2        1.26        2.90      0.63 o
  -3 -11   2        0.11        0.13      0.60 o
  -2 -11   2        0.36        1.56      0.79 o
  -1 -11   2       20.09       21.29      1.60 o
   0 -11   2       18.19       14.64      1.86 o
  -7 -10   2        2.36        4.16      1.06 o
  -6 -10   2        4.22        4.46      0.98 o
  -5 -10   2       24.67       26.62      2.56 o
  -4 -10   2        5.90        5.60      0.74 o
  -3 -10   2        1.21        1.89      0.57 o
  -2 -10   2        6.69        9.87      0.84 o
  -1 -10   2       43.63       41.67      1.91 o
   0 -10   2        6.20        8.64      1.11 o
   1 -10   2       67.80       64.74      2.45 o
   2 -10   2       20.55       23.85      2.55 o
  -7  -9   2        0.43        0.37      0.73 o
  -6  -9   2       16.47       16.18      1.37 o
  -5  -9   2       24.15       29.22      1.28 o
  -4  -9   2       10.70       10.42      0.82 o
  -3  -9   2        1.56        0.75      0.44 o
  -2  -9   2        9.72       10.17      0.77 o
  -1  -9   2       14.86       11.92      1.06 o
   0  -9   2      150.61      142.04      4.07 o
   1  -9   2       31.31       25.86      1.46 o
   2  -9   2       18.04       18.65      1.34 o
   3  -9   2       13.48       10.80      1.84 o
  -8  -8   2        4.09        3.55      0.89 o
  -7  -8   2        7.33        6.39      1.06 o
  -6  -8   2        3.04        2.76      0.79 o
  -5  -8   2       12.42       15.32      0.94 o
  -4  -8   2        0.32        2.04      0.68 o
  -3  -8   2        1.40        1.73      0.45 o
  -2  -8   2       12.55       15.36      0.81 o
  -1  -8   2       17.76       19.70      0.91 o
   0  -8   2       13.46       10.94      0.73 o
   1  -8   2       10.13       11.12      0.99 o
   2  -8   2       58.82       56.15      2.17 o
   3  -8   2        0.75        0.71      0.66 o
  -8  -7   2        1.80        2.24      0.77 o
  -7  -7   2        3.80        2.67      0.73 o
  -6  -7   2        9.74        8.70      1.00 o
  -5  -7   2        2.63        3.05      0.54 o
  -4  -7   2       66.73       69.83      1.81 o
  -3  -7   2       19.73       16.83      0.80 o
  -2  -7   2       13.49       16.10      0.76 o
  -1  -7   2        0.06        0.09      0.29 o
   0  -7   2        2.63        4.12      0.51 o
   1  -7   2      125.94      137.58      2.36 o
   2  -7   2       45.32       43.36      1.28 o
   3  -7   2       12.98       11.41      0.97 o
   4  -7   2       16.60       17.81      1.57 o
  -9  -6   2       27.43       33.54      1.90 o
  -8  -6   2        2.93        4.02      0.83 o
  -7  -6   2       10.99       10.60      1.05 o
  -6  -6   2       41.62       38.82      1.61 o
  -5  -6   2      398.40      376.00      5.43 o
  -4  -6   2       44.55       38.25      1.44 o
  -3  -6   2      151.03      132.43      2.23 o
  -2  -6   2      113.18      103.48      2.18 o
  -1  -6   2       59.74       48.41      1.17 o
   0  -6   2      123.72      107.56      1.88 o
   1  -6   2      390.71      391.67      4.85 o
   2  -6   2       41.82       49.66      1.06 o
   3  -6   2       24.03       25.82      0.84 o
   4  -6   2        0.17        3.05      2.07 o
   5  -6   2       14.67       16.50      1.45 o
   6  -6   2       17.61       17.06      1.98 o
  -9  -5   2        8.98       10.19      1.24 o
  -8  -5   2        0.58        0.47      0.56 o
  -7  -5   2        2.05        1.64      0.65 o
  -6  -5   2       19.31       18.73      1.16 o
  -5  -5   2      108.52      110.94      2.62 o
  -4  -5   2        0.02        3.03      1.73 o
  -3  -5   2      704.99      653.90      9.72 o
  -2  -5   2      337.69      308.42      3.88 o
  -1  -5   2       27.77       16.38      0.65 o
   0  -5   2       63.84       80.23      1.92 o
   1  -5   2      256.45      268.75      2.94 o
   2  -5   2       46.69       48.01      1.83 o
   3  -5   2       53.87       55.95      1.12 o
   4  -5   2        1.20        0.66      0.39 o
   5  -5   2        0.02       -0.41      0.54 o
   6  -5   2        1.53        1.90      0.71 o
   7  -5   2        6.55        5.58      1.57 o
  -9  -4   2       14.61       11.82      1.22 o
  -8  -4   2       25.85       27.58      2.21 o
  -7  -4   2        0.01        0.11      0.35 o
  -6  -4   2       19.89       17.42      1.50 o
  -5  -4   2      257.05      223.03      3.10 o
  -4  -4   2      617.04      660.09      6.36 o
  -3  -4   2       74.20       62.96      0.97 o
  -2  -4   2       34.85       47.98      1.03 o
  -1  -4   2     1035.63     1160.23     12.14 o
   0  -4   2     1851.08     2062.20     18.18 o
   1  -4   2        2.47        8.22      1.28 o
   2  -4   2      105.99       67.13      1.10 o
   3  -4   2        1.22        1.94      0.31 o
   4  -4   2       42.37       37.98      0.91 o
   5  -4   2       92.32       82.29      1.73 o
   6  -4   2       35.12       28.42      1.39 o
   7  -4   2       10.05        8.28      1.00 o
  -9  -3   2        1.70        0.50      0.51 o
  -8  -3   2       23.75       22.18      1.07 o
  -7  -3   2        8.37       10.57      0.92 o
  -6  -3   2       43.44       39.76      2.21 o
  -5  -3   2        2.37        2.22      0.36 o
  -4  -3   2      188.64      171.51      2.27 o
  -3  -3   2      263.71      275.81      2.88 o
  -2  -3   2      406.71      494.23      5.35 o
  -1  -3   2      446.88      470.26      5.19 o
   0  -3   2      196.95      193.71      2.03 o
   1  -3   2      406.70      519.96      4.93 o
   2  -3   2       42.49       28.07      0.62 o
   3  -3   2       60.43       59.16      1.01 o
   4  -3   2      468.41      449.39      4.62 o
   5  -3   2       10.86       11.62      0.67 o
   6  -3   2       66.52       66.33      1.60 o
   7  -3   2       10.54       10.78      1.02 o
   8  -3   2        3.48        3.22      0.85 o
  -9  -2   2       11.59       15.68      1.07 o
  -8  -2   2        2.14        1.27      0.47 o
  -7  -2   2        0.11        0.34      0.38 o
  -6  -2   2       60.20       56.18      1.39 o
  -5  -2   2      205.34      214.83      3.02 o
  -4  -2   2        5.57        5.98      0.32 o
  -3  -2   2     1926.25     2018.25     17.81 o
  -2  -2   2     1700.61     1843.71     16.20 o
  -1  -2   2     2052.11     2305.82     20.15 o
   0  -2   2    19166.06    18933.55    280.99 o
   1  -2   2     1279.16     1424.67     12.59 o
   2  -2   2      718.42      840.34      7.67 o
   3  -2   2       74.89       81.33      1.17 o
   4  -2   2        0.37        1.40      0.29 o
   5  -2   2        0.67        0.61      0.34 o
   6  -2   2        2.64        3.80      0.53 o
   7  -2   2        1.06        0.48      0.42 o
   8  -2   2        0.84        0.25      0.60 o
  -9  -1   2        9.26       10.89      1.28 o
  -8  -1   2        0.08        0.15      0.50 o
  -7  -1   2       29.18       28.93      1.09 o
  -6  -1   2       11.49       11.69      0.71 o
  -5  -1   2      153.29      141.88      2.26 o
  -4  -1   2       17.02       20.55      0.94 o
  -3  -1   2     3711.07     4154.72     60.77 o
  -2  -1   2     1753.76     1881.24     26.26 o
  -1  -1   2      236.59      261.22      2.92 o
   0  -1   2      406.27      437.89      6.61 o
   1  -1   2     4757.28     5755.14     49.86 o
   2  -1   2       21.09       30.53      0.55 o
   3  -1   2      450.00      437.47      4.25 o
   4  -1   2       89.21       62.79      1.51 o
   5  -1   2      641.46      607.67      8.71 o
   6  -1   2       14.34       18.30      0.86 o
   7  -1   2        1.44        0.41      0.41 o
   8  -1   2        6.80        9.22      0.82 o
   9  -1   2        0.49        1.04      1.07 o
  -9   0   2       33.50       48.08      2.20 o
  -8   0   2       41.89       43.22      1.89 o
  -7   0   2       19.91       22.03      0.99 o
  -6   0   2      175.38      166.03      5.17 o
  -5   0   2       74.50       83.82      1.92 o
  -4   0   2      713.69      815.75      8.79 o
  -3   0   2      206.09      238.56      2.51 o
  -2   0   2     1596.48     1762.81     15.50 o
  -1   0   2     1539.66     1819.41     15.91 o
   0   0   2     1886.20     2164.04     21.67 o
   1   0   2        1.54        2.48      0.32 o
   2   0   2       88.58      112.09      1.39 o
   3   0   2      265.40      303.37      3.54 o
   4   0   2       17.44       17.65      1.87 o
   5   0   2      310.46      314.34      7.23 o
   6   0   2       81.67       78.90      2.08 o
   7   0   2       60.37       57.26      1.92 o
   8   0   2        3.43        1.56      0.52 o
   9   0   2        6.79        7.81      0.86 o
  -8   1   2       89.34       97.08      2.91 o
  -7   1   2       81.57       89.57      2.56 o
  -6   1   2      231.78      217.93      5.29 o
  -5   1   2      116.53      118.52      2.03 o
  -4   1   2        4.71        6.54      0.37 o
  -3   1   2      218.82      257.74      2.71 o
  -2   1   2      127.22      120.02      1.40 o
  -1   1   2      298.02      348.65      5.48 o
   0   1   2       66.16       58.55      0.88 o
   1   1   2     6541.53     6863.60     60.02 o
   2   1   2     2058.37     2194.68     20.40 o
   3   1   2      826.13      818.40      8.58 o
   4   1   2      543.70      542.47      6.08 o
   5   1   2      437.21      458.56      5.45 o
   6   1   2     1313.29     1335.46     21.79 o
   7   1   2       24.84       20.35      0.96 o
   8   1   2       30.76       38.85      1.18 o
   9   1   2       20.79       24.17      1.20 o
  -8   2   2       28.92       34.34      1.81 o
  -7   2   2       36.95       32.33      2.03 o
  -6   2   2      255.42      263.38      4.84 o
  -5   2   2       63.69       76.29      1.57 o
  -4   2   2       38.85       34.51      0.77 o
  -3   2   2      364.63      339.21      4.79 o
  -2   2   2      439.22      420.09      4.04 o
  -1   2   2     1580.24     1685.77     14.83 o
   0   2   2     4945.57     5465.76     47.61 o
   1   2   2      135.68      121.93      1.48 o
   2   2   2     2833.69     3371.48     29.30 o
   3   2   2      872.78      938.99      8.53 o
   4   2   2       12.78        7.93      0.70 o
   5   2   2      169.64      155.94      2.39 o
   6   2   2      121.67      108.00      2.04 o
   7   2   2       34.88       40.77      1.46 o
   8   2   2        2.24        3.43      0.90 o
   9   2   2        0.03       -0.08      0.48 o
  10   2   2        8.34       10.48      1.82 o
  -8   3   2        7.86        6.08      1.52 o
  -7   3   2       46.00       49.00      1.96 o
  -6   3   2        1.04        2.62      0.68 o
  -5   3   2      280.63      283.47      9.31 o
  -4   3   2      264.33      253.40      3.47 o
  -3   3   2      242.76      228.61      2.56 o
  -2   3   2      143.36      140.07      2.09 o
  -1   3   2      102.29       70.50      0.94 o
   0   3   2      470.35      430.55      4.05 o
   1   3   2      125.00      149.63      1.60 o
   2   3   2      182.54      216.00      2.24 o
   3   3   2      152.73      136.10      1.63 o
   4   3   2      230.59      232.57      2.59 o
   5   3   2       39.89       25.31      1.87 o
   6   3   2      147.00      161.68      4.32 o
   7   3   2       16.35       17.73      0.90 o
   8   3   2       27.63       22.57      1.32 o
   9   3   2        5.24        8.52      0.93 o
  10   3   2       12.24       14.33      1.39 o
  -7   4   2        8.77       11.04      1.17 o
  -6   4   2        0.01       -0.24      0.60 o
  -5   4   2        4.99        5.29      0.80 o
  -4   4   2       99.50       90.62      1.80 o
  -3   4   2        4.67        5.79      0.48 o
  -2   4   2      295.84      228.15      3.24 o
  -1   4   2       77.56       51.98      0.84 o
   0   4   2     1223.67     1390.39     12.37 o
   1   4   2     1998.96     2004.25     17.63 o
   2   4   2       70.03       69.74      1.79 o
   3   4   2      658.90      646.46      6.11 o
   4   4   2      239.42      226.27      2.57 o
   5   4   2       87.58       76.43      1.54 o
   6   4   2      233.31      196.44      3.01 o
   7   4   2       61.87       55.00      1.87 o
   8   4   2        0.21        2.14      0.52 o
   9   4   2        1.46        0.91      0.54 o
  10   4   2        0.40        0.94      1.25 o
  -7   5   2        1.57        1.40      1.23 o
  -6   5   2       41.30       43.94      1.88 o
  -5   5   2      132.95      130.97      3.11 o
  -4   5   2        0.72        1.13      0.56 o
  -3   5   2        6.06        7.17      0.59 o
  -2   5   2      196.30      185.88      2.74 o
  -1   5   2        4.32        4.61      0.31 o
   0   5   2      338.26      324.30      3.33 o
   1   5   2        2.01        5.49      0.58 o
   2   5   2       32.51       39.68      0.92 o
   3   5   2       13.70       14.51      0.49 o
   4   5   2      160.73      164.87      2.05 o
   5   5   2       14.83       19.02      0.66 o
   6   5   2      795.17      806.43      9.13 o
   7   5   2       52.73       44.26      5.00 o
   8   5   2       31.72       37.25      1.97 o
   9   5   2       22.44       21.23      2.73 o
  10   5   2        0.00        0.77      1.17 o
  -6   6   2       52.47       66.64      2.39 o
  -5   6   2        0.05       -0.29      0.58 o
  -4   6   2       48.33       43.89      1.91 o
  -3   6   2       67.81       62.68      1.55 o
  -2   6   2      155.80      156.70      3.75 o
  -1   6   2      502.65      505.31      6.05 o
   0   6   2        4.80        3.70      0.56 o
   1   6   2      174.64      141.68      2.13 o
   2   6   2      702.02      667.49      7.42 o
   3   6   2       55.81       48.09      1.28 o
   4   6   2      155.62      152.60      2.43 o
   5   6   2        2.43        3.51      0.47 o
   6   6   2       41.32       41.64      1.72 o
   7   6   2       56.06       51.21      1.95 o
   8   6   2       44.22       36.32      2.21 o
   9   6   2        0.83        1.09      0.98 o
  -5   7   2       35.56       32.37      1.94 o
  -4   7   2       44.47       41.57      1.70 o
  -3   7   2        0.37        0.55      0.44 o
  -2   7   2        0.11        0.48      0.39 o
  -1   7   2      135.16      143.28      3.45 o
   0   7   2      283.55      279.23      4.85 o
   1   7   2      505.24      525.45      6.20 o
   2   7   2       79.18       69.62      1.48 o
   3   7   2       14.95       15.62      0.81 o
   4   7   2       68.15       62.26      1.47 o
   5   7   2       18.96       16.92      0.85 o
   6   7   2       81.24       85.63      2.47 o
   7   7   2       18.22       17.13      1.27 o
   8   7   2        0.45        1.90      0.74 o
   9   7   2       22.08       20.34      1.59 o
  -4   8   2        3.55        4.24      1.25 o
  -3   8   2        2.18        3.53      0.84 o
  -2   8   2        2.49        2.74      1.54 o
  -1   8   2        0.00       -0.39      0.68 o
   0   8   2       44.31       34.69      1.48 o
   1   8   2        4.41        4.81      0.74 o
   2   8   2      102.55       84.51      1.75 o
   3   8   2      163.95      167.57      2.77 o
   4   8   2      116.22      115.32      3.03 o
   5   8   2        0.02       -0.12      0.41 o
   6   8   2       31.19       24.38      1.55 o
   7   8   2        3.51        3.92      0.84 o
   8   8   2        5.67        6.76      1.08 o
   9   8   2        0.06        0.04      0.82 o
  -3   9   2       17.21       21.83      1.53 o
  -2   9   2        0.04       -0.20      1.05 o
  -1   9   2        4.04        4.14      0.83 o
   0   9   2       24.48       22.82      2.71 o
   1   9   2        2.62        3.32      0.77 o
   2   9   2       22.49       20.60      1.25 o
   3   9   2       21.68       19.26      1.07 o
   4   9   2       41.56       37.17      1.71 o
   5   9   2       46.69       46.91      2.63 o
   6   9   2        2.25        1.23      0.75 o
   7   9   2        0.28       -0.20      0.66 o
   8   9   2        0.39        1.40      0.82 o
  -2  10   2        1.72        0.76      0.90 o
  -1  10   2        0.73        0.86      0.86 o
   0  10   2       10.54        9.82      1.34 o
   1  10   2       70.41       74.35      2.54 o
   2  10   2       57.88       64.47      2.31 o
   3  10   2        0.00       -0.28      0.57 o
   4  10   2       15.82       18.09      1.34 o
   5  10   2        8.95       10.56      0.90 o
   6  10   2        0.09       -0.59      0.59 o
   7  10   2        0.00        0.62      0.78 o
   0  11   2       14.48       18.78      1.60 o
   1  11   2        0.88        1.04      0.88 o
   2  11   2        8.47        9.04      1.20 o
   3  11   2       23.77       23.11      1.60 o
   4  11   2       16.55       18.26      2.41 o
   5  11   2        5.82        8.40      1.20 o
   6  11   2        0.01       -0.73      0.73 o
   7  11   2        0.02       -0.04      1.21 o
  -5 -11   3        3.51        4.25      0.87 o
  -4 -11   3       19.11       21.14      1.24 o
  -3 -11   3       10.37        7.68      0.86 o
  -2 -11   3        0.01        0.59      0.73 o
  -1 -11   3        0.45        1.21      1.09 o
  -6 -10   3        6.76        9.15      1.25 o
  -5 -10   3       30.86       31.64      2.65 o
  -4 -10   3        3.78        4.67      0.73 o
  -3 -10   3       36.93       37.02      1.40 o
  -2 -10   3       30.24       31.74      1.29 o
  -1 -10   3        7.63        4.42      0.70 o
   0 -10   3        7.55        8.12      1.43 o
   1 -10   3        6.48        8.37      1.84 o
   2 -10   3       23.24       27.73      2.71 o
  -7  -9   3        1.71        2.17      0.89 o
  -6  -9   3        2.04        1.27      0.81 o
  -5  -9   3       14.05       14.64      1.01 o
  -4  -9   3       16.70       15.47      0.98 o
  -3  -9   3       35.92       33.86      1.28 o
  -2  -9   3        0.19        0.34      0.41 o
  -1  -9   3       49.25       38.72      1.33 o
   0  -9   3       29.13       29.25      1.21 o
   1  -9   3       10.30       14.14      1.19 o
   2  -9   3       30.01       39.85      2.86 o
   3  -9   3        3.47        2.82      1.38 o
  -8  -8   3        0.82        1.57      0.86 o
  -7  -8   3        0.01        0.69      0.71 o
  -6  -8   3       12.40       13.25      1.25 o
  -5  -8   3        8.38        8.19      0.80 o
  -4  -8   3       21.87       23.13      3.33 o
  -3  -8   3        1.87        0.91      0.44 o
  -2  -8   3       38.89       39.05      1.24 o
  -1  -8   3       48.27       43.13      1.29 o
   0  -8   3       13.57       16.15      0.86 o
   1  -8   3       59.89       47.75      1.41 o
   2  -8   3       42.58       39.51      1.67 o
   3  -8   3        0.02        0.69      1.04 o
  -8  -7   3        2.61        4.42      0.91 o
  -7  -7   3        5.84        7.61      1.06 o
  -6  -7   3        7.27        6.08      0.90 o
  -5  -7   3        1.04        3.09      1.58 o
  -4  -7   3        7.87        7.61      0.68 o
  -3  -7   3       39.16       33.04      1.12 o
  -2  -7   3       30.12       31.82      1.05 o
  -1  -7   3       51.01       39.96      1.17 o
   0  -7   3      105.62       95.49      1.88 o
   1  -7   3      208.53      182.22      4.13 o
   2  -7   3      131.82      106.74      2.08 o
   3  -7   3       45.23       50.20      1.77 o
  -9  -6   3        0.91        1.31      0.79 o
  -8  -6   3        2.14        1.80      1.08 o
  -7  -6   3       14.32       13.28      1.36 o
  -6  -6   3       11.64       10.31      1.01 o
  -5  -6   3        1.38        1.50      0.45 o
  -4  -6   3      205.30      195.57      3.02 o
  -3  -6   3      485.15      486.36      6.44 o
  -2  -6   3        3.68        7.12      0.56 o
  -1  -6   3      483.30      489.54      5.84 o
   0  -6   3       53.13       45.70      1.16 o
   1  -6   3       29.81       31.08      1.25 o
   2  -6   3      116.33      101.37      1.89 o
   3  -6   3      274.59      262.29      3.21 o
   4  -6   3        1.18        0.96      0.54 o
   5  -6   3       39.85       42.77      2.65 o
   6  -6   3        3.02        4.97      1.50 o
  -9  -5   3       10.39       13.71      1.36 o
  -8  -5   3        0.00       -0.22      0.51 o
  -7  -5   3       19.86       16.98      1.20 o
  -6  -5   3       89.54       83.13      2.34 o
  -5  -5   3      160.08      155.97      3.26 o
  -4  -5   3      142.50      137.95      2.31 o
  -3  -5   3        3.20        2.25      0.54 o
  -2  -5   3       98.43       94.91      1.69 o
  -1  -5   3      282.59      277.78      7.91 o
   0  -5   3       53.47       62.37      1.28 o
   1  -5   3       29.05       28.60      1.17 o
   2  -5   3        4.08        3.64      0.64 o
   3  -5   3       10.22       11.84      0.56 o
   4  -5   3      197.20      168.93      2.77 o
   5  -5   3      207.88      182.69      2.96 o
   6  -5   3        0.45        1.30      1.04 o
   7  -5   3        4.57        5.62      1.55 o
  -9  -4   3        1.51        1.76      0.81 o
  -8  -4   3       29.54       31.23      1.58 o
  -7  -4   3        2.04        3.64      0.66 o
  -6  -4   3        4.62        4.35      0.53 o
  -5  -4   3       17.56       14.59      0.72 o
  -4  -4   3       10.97       11.34      1.03 o
  -3  -4   3      391.38      402.46      4.14 o
  -2  -4   3     1407.45     1374.57     12.38 o
  -1  -4   3      366.73      315.05      3.20 o
   0  -4   3        0.38        0.54      0.22 o
   1  -4   3     2370.46     2374.90     20.96 o
   3  -4   3        3.10        4.35      0.44 o
   4  -4   3        0.29       -0.14      0.30 o
   5  -4   3       64.74       61.54      1.49 o
   6  -4   3      107.99      106.12      2.16 o
   7  -4   3        4.19        3.57      1.21 o
  -9  -3   3        3.75        4.05      0.71 o
  -8  -3   3       36.61       33.15      1.41 o
  -7  -3   3       27.40       27.18      1.07 o
  -6  -3   3       12.88        8.81      0.63 o
  -5  -3   3      253.60      243.12      3.34 o
  -4  -3   3      414.65      469.29      4.71 o
  -3  -3   3      169.47      181.76      2.09 o
  -2  -3   3       21.17       44.52      1.32 o
  -1  -3   3      656.82      847.38     12.51 o
   0  -3   3     3307.11     3939.96     34.23 o
   1  -3   3       77.27       63.96      0.96 o
   2  -3   3       15.59       14.30      1.02 o
   3  -3   3      228.08      239.16      2.70 o
   4  -3   3       21.61       21.43      0.67 o
   5  -3   3      180.06      180.80      2.78 o
   6  -3   3       62.51       64.27      1.57 o
   7  -3   3       22.38       25.64      1.10 o
   8  -3   3        5.61        7.12      1.54 o
  -9  -2   3        0.15        0.10      0.57 o
  -8  -2   3        4.28        3.75      0.87 o
  -7  -2   3        7.06        8.48      0.72 o
  -6  -2   3        3.22        4.26      0.52 o
  -5  -2   3      249.26      259.49      5.74 o
  -4  -2   3      214.36      200.61      2.69 o
  -3  -2   3     1964.69     2281.48     20.09 o
  -2  -2   3      225.28      228.30      3.38 o
  -1  -2   3     1597.88     1745.15     15.35 o
   0  -2   3       55.29       67.39      1.27 o
   1  -2   3     1274.88     1315.83     12.35 o
   2  -2   3      406.82      372.16      3.68 o
   3  -2   3       23.38       29.32      0.85 o
   4  -2   3       86.86      105.12      1.61 o
   5  -2   3       24.02       24.57      1.53 o
   6  -2   3       28.58       29.92      1.64 o
   7  -2   3        1.86        2.75      0.91 o
   8  -2   3        2.82        2.85      0.77 o
  -9  -1   3        0.05        0.66      0.79 o
  -8  -1   3       21.82       22.70      1.43 o
  -7  -1   3       23.30       26.54      1.05 o
  -6  -1   3      183.83      178.89      2.84 o
  -5  -1   3      161.07      144.24      2.32 o
  -4  -1   3      776.69      794.65      7.48 o
  -3  -1   3      297.64      392.02      8.60 o
  -2  -1   3       75.89       75.52      1.00 o
  -1  -1   3     1047.29     1193.98     10.60 o
   0  -1   3     1415.62     1539.74     15.39 o
   1  -1   3        1.10        2.25      0.22 o
   2  -1   3        2.93        0.40      0.22 o
   3  -1   3        3.64        1.41      0.22 o
   4  -1   3       27.29       27.41      1.06 o
   5  -1   3        8.33        7.96      0.58 o
   6  -1   3       30.53       30.15      1.06 o
   7  -1   3       50.63       48.08      1.76 o
   8  -1   3       11.89        9.46      0.81 o
   9  -1   3        0.17        0.71      1.00 o
  -8   0   3       11.48        7.37      1.04 o
  -7   0   3        9.18       10.92      1.02 o
  -6   0   3       43.88       41.08      1.23 o
  -5   0   3       29.97       35.01      0.98 o
  -4   0   3       19.39       21.70      0.60 o
  -3   0   3        1.42        1.90      0.77 o
  -2   0   3       63.28       65.85      0.91 o
  -1   0   3      683.85      728.78     10.62 o
   0   0   3      223.02      190.78      2.82 o
   1   0   3    15751.01    15482.28    392.12 o
   2   0   3     3886.46     4363.29     43.60 o
   3   0   3       85.23       85.39      1.14 o
   4   0   3      602.16      602.82      6.13 o
   5   0   3      289.34      277.76      3.67 o
   6   0   3        6.02        8.51      0.67 o
   7   0   3        1.50        1.43      0.47 o
   8   0   3       35.67       37.32      1.34 o
   9   0   3        0.30       -0.39      0.61 o
  -8   1   3       14.79       15.63      2.01 o
  -7   1   3        5.75        7.53      0.96 o
  -6   1   3       52.20       54.35      1.88 o
  -5   1   3      213.56      197.37      2.89 o
  -4   1   3        4.62        6.42      0.37 o
  -3   1   3      882.81      912.51      8.39 o
  -2   1   3      438.99      537.83      6.19 o
  -1   1   3       17.15       20.45      0.37 o
   0   1   3      150.84      199.13      2.22 o
   1   1   3     1602.56     1840.38     16.10 o
   2   1   3        2.75        7.25      0.30 o
   3   1   3        0.45        0.97      0.31 o
   4   1   3        2.67        2.70      0.24 o
   5   1   3       16.59       14.48      0.71 o
   6   1   3      266.75      248.39      3.56 o
   7   1   3       36.21       37.70      1.25 o
   8   1   3        2.91        2.36      0.54 o
   9   1   3        7.97        5.60      0.80 o
  -8   2   3        0.66       -0.01      0.75 o
  -7   2   3       63.82       62.91      2.20 o
  -6   2   3       76.42       71.37      4.54 o
  -5   2   3        2.07        2.23      0.58 o
  -4   2   3       23.17       27.38      0.70 o
  -3   2   3        1.08        0.04      0.16 o
  -2   2   3        5.76        3.65      0.22 o
  -1   2   3      600.27      541.06      5.94 o
   0   2   3      774.23      780.73      8.26 o
   1   2   3     1750.89     1876.47     16.43 o
   2   2   3     2022.31     2078.19     18.21 o
   3   2   3      170.68      194.54      2.14 o
   4   2   3      118.46       95.76      1.32 o
   5   2   3      292.71      301.87      3.89 o
   6   2   3      422.17      405.26      5.12 o
   7   2   3        0.51        0.80      0.46 o
   8   2   3        0.20       -0.40      0.40 o
   9   2   3        3.86        8.04      0.85 o
  10   2   3        0.24        1.98      1.30 o
  -7   3   3        2.15        2.44      0.76 o
  -6   3   3      118.13      107.56      2.82 o
  -5   3   3       11.96       13.32      1.02 o
  -4   3   3      703.55      687.59      7.95 o
  -3   3   3       20.72       17.57      0.80 o
  -2   3   3      646.03      740.80      6.88 o
  -1   3   3      962.32     1122.95     11.87 o
   0   3   3      257.40      257.12      2.57 o
   1   3   3      364.97      312.09      3.04 o
   2   3   3      133.94      136.28      1.57 o
   3   3   3      484.28      576.68      5.48 o
   4   3   3       18.68       17.19      0.82 o
   5   3   3        0.12        0.65      0.55 o
   6   3   3       10.62       11.96      0.76 o
   7   3   3       41.66       39.76      1.26 o
   8   3   3        9.94        6.47      0.72 o
   9   3   3       16.14       18.80      1.10 o
  10   3   3       24.36       25.83      1.89 o
  -7   4   3        3.17        4.63      1.04 o
  -6   4   3        0.67        0.35      0.62 o
  -5   4   3      195.80      181.14      6.58 o
  -4   4   3      239.31      239.24      4.28 o
  -3   4   3      194.99      163.56      2.54 o
  -2   4   3      433.45      457.09      6.68 o
  -1   4   3      494.05      543.60      5.18 o
   0   4   3       11.57       29.31      0.56 o
   1   4   3       67.55       80.59      1.26 o
   2   4   3       12.05       15.95      0.87 o
   3   4   3      132.67      142.61      1.75 o
   4   4   3      318.54      337.56      3.57 o
   5   4   3       92.69       82.97      1.62 o
   6   4   3      133.33      130.99      2.31 o
   7   4   3        5.33        5.51      0.64 o
   8   4   3       24.56       23.40      1.09 o
   9   4   3        0.02        0.66      0.48 o
  10   4   3       11.99       15.10      1.38 o
  -6   5   3        0.81        4.44      1.98 o
  -5   5   3        1.26        1.07      0.64 o
  -4   5   3      446.95      459.50      7.20 o
  -3   5   3      986.41      974.61     10.93 o
  -2   5   3        0.91        1.99      1.12 o
  -1   5   3      266.94      236.05      3.20 o
   0   5   3      511.23      572.68      5.51 o
   1   5   3       24.51       21.59      0.53 o
   2   5   3        6.55       10.08      0.47 o
   3   5   3       23.17       17.20      0.74 o
   4   5   3       88.89       82.30      1.30 o
   5   5   3       82.51       75.34      1.31 o
   6   5   3        9.85        6.79      0.65 o
   7   5   3       78.72       83.25      2.34 o
   8   5   3        0.34        1.29      0.65 o
   9   5   3        0.56        1.94      0.72 o
  10   5   3        2.60        2.80      1.36 o
  -6   6   3       15.88       16.15      1.39 o
  -5   6   3       27.80       25.81      1.45 o
  -4   6   3       14.57       15.76      1.13 o
  -3   6   3       15.30       13.04      0.80 o
  -2   6   3      544.45      508.66      6.25 o
  -1   6   3      281.57      288.90      3.90 o
   0   6   3        0.21        0.27      0.27 o
   1   6   3       13.78       14.85      0.50 o
   2   6   3      150.63      139.71      2.56 o
   3   6   3       31.68       44.84      1.25 o
   4   6   3        5.42        5.50      0.81 o
   5   6   3       70.00       55.42      1.36 o
   6   6   3       21.17       22.68      1.75 o
   7   6   3       51.58       40.98      1.75 o
   8   6   3       16.02       13.22      1.21 o
   9   6   3        2.24        3.00      0.85 o
  -5   7   3       21.78       20.46      1.45 o
  -4   7   3       12.64       13.68      1.15 o
  -3   7   3        2.55        1.07      0.73 o
  -2   7   3      122.85      106.82      2.12 o
  -1   7   3        5.06        3.99      0.51 o
   0   7   3      223.71      233.86      4.31 o
   1   7   3      120.20      119.26      2.72 o
   2   7   3      258.80      240.04      3.35 o
   3   7   3       17.48       18.25      2.56 o
   4   7   3        1.69        2.84      0.44 o
   5   7   3       47.63       50.01      1.37 o
   6   7   3       38.10       33.94      1.57 o
   7   7   3        0.13       -0.61      0.74 o
   8   7   3       11.90       10.41      1.17 o
   9   7   3        2.58        1.06      1.50 o
  -4   8   3       19.24       22.95      2.05 o
  -3   8   3       14.43       12.77      1.16 o
  -2   8   3       64.67       58.13      2.08 o
  -1   8   3       11.93       10.42      0.99 o
   0   8   3        5.38        6.49      0.84 o
   1   8   3       35.28       36.36      1.52 o
   2   8   3       45.10       43.27      1.80 o
   3   8   3        0.12       -0.33      0.33 o
   4   8   3       50.23       51.64      1.50 o
   5   8   3       76.68       69.85      1.73 o
   6   8   3       34.74       29.08      1.52 o
   7   8   3        0.01       -0.52      0.61 o
   8   8   3        4.43        4.92      2.27 o
   9   8   3        0.55        0.23      0.82 o
  -3   9   3       23.36       22.52      1.54 o
  -2   9   3        2.39        1.57      0.76 o
  -1   9   3       41.19       45.59      2.69 o
   0   9   3       30.97       31.10      1.59 o
   1   9   3       30.98       31.97      1.55 o
   2   9   3        3.03        4.07      0.77 o
   3   9   3       29.31       25.70      1.41 o
   4   9   3       45.96       54.86      1.66 o
   5   9   3        0.10       -0.43      0.43 o
   6   9   3        1.71        1.41      0.72 o
   7   9   3        2.25        2.62      0.85 o
   8   9   3        0.03       -0.70      0.70 o
  -2  10   3       22.70       29.36      1.81 o
  -1  10   3       21.75       27.30      1.71 o
   0  10   3        2.29        3.37      0.89 o
   1  10   3       22.06       25.28      1.58 o
   2  10   3       39.25       42.76      3.06 o
   3  10   3       31.83       30.51      2.45 o
   4  10   3        0.03       -0.55      0.64 o
   5  10   3        1.52        1.41      0.54 o
   6  10   3        9.12       10.37      1.15 o
   7  10   3        5.22        3.35      0.97 o
   8  10   3        1.51        1.40      1.29 o
   0  11   3       31.85       35.83      2.05 o
   1  11   3       41.37       50.83      2.32 o
   2  11   3        1.40        1.15      0.79 o
   3  11   3        4.77        4.81      0.97 o
   4  11   3       11.87       12.08      1.32 o
   5  11   3       13.13       15.64      1.43 o
   6  11   3        5.21        4.34      1.44 o
   7  11   3        0.43        0.67      1.30 o
   5  12   3        0.72        0.90      1.40 o
  -5 -11   4        0.08       -0.24      0.85 o
  -4 -11   4        1.74        2.14      0.70 o
  -3 -11   4        6.31        4.27      0.77 o
  -2 -11   4        7.04       10.38      1.14 o
  -6 -10   4        0.53        0.82      0.85 o
  -5 -10   4        3.02        3.89      0.78 o
  -4 -10   4       11.45       13.60      1.04 o
  -3 -10   4        0.28        0.25      0.51 o
  -2 -10   4        6.14        7.94      0.89 o
  -1 -10   4        3.47        3.98      0.67 o
   0 -10   4       12.42       11.19      1.92 o
   1 -10   4       15.59       10.05      1.92 o
  -7  -9   4        3.64        3.25      1.01 o
  -6  -9   4        6.61        6.51      1.09 o
  -5  -9   4       12.23       11.45      0.95 o
  -4  -9   4        1.50        2.69      0.64 o
  -3  -9   4        2.78        1.60      0.52 o
  -2  -9   4        0.97        2.12      0.53 o
  -1  -9   4        9.09       13.29      0.87 o
   0  -9   4        7.54        4.39      0.65 o
   1  -9   4       17.52       21.30      2.24 o
   2  -9   4       15.27       11.95      1.86 o
   3  -9   4        0.04       -0.65      1.21 o
  -8  -8   4        2.98        3.76      1.55 o
  -7  -8   4        5.35        4.95      0.93 o
  -6  -8   4        4.80        5.41      0.97 o
  -5  -8   4       87.16       88.83      2.15 o
  -4  -8   4        7.30        7.58      0.77 o
  -3  -8   4        1.68        2.65      1.95 o
  -2  -8   4       14.27       15.17      0.99 o
  -1  -8   4       47.90       44.56      1.33 o
   0  -8   4        0.22       -0.28      0.38 o
   1  -8   4      103.01      114.89      2.28 o
   2  -8   4        5.92        7.93      0.94 o
   3  -8   4        0.68       -0.08      1.13 o
  -8  -7   4       33.93       42.20      2.05 o
  -7  -7   4        2.61        3.43      0.90 o
  -6  -7   4       65.82       72.77      2.40 o
  -5  -7   4      116.29      124.50      2.53 o
  -4  -7   4        1.71        0.40      0.45 o
  -3  -7   4       58.95       58.43      1.82 o
  -2  -7   4       17.42       19.16      0.87 o
  -1  -7   4       13.63       18.19      0.85 o
   0  -7   4      131.06      113.18      2.39 o
   1  -7   4        4.82        3.14      0.53 o
   2  -7   4       15.25       16.04      0.90 o
   3  -7   4       13.27       13.23      1.04 o
  -9  -6   4        0.03        1.42      0.96 o
  -8  -6   4        6.92        7.55      1.26 o
  -7  -6   4       12.71        9.23      1.05 o
  -6  -6   4       28.25       25.77      2.41 o
  -5  -6   4        0.64        5.38      3.11 o
  -4  -6   4       12.54       11.50      0.77 o
  -3  -6   4        0.00        0.34      0.36 o
  -2  -6   4       12.04       10.26      0.64 o
  -1  -6   4        3.90        3.56      0.45 o
   0  -6   4        7.01        6.41      0.53 o
   1  -6   4        0.21        1.18      0.38 o
   2  -6   4      388.75      373.81      4.80 o
   3  -6   4       48.51       44.43      1.27 o
   4  -6   4       10.17        9.65      1.30 o
   5  -6   4        2.14        2.00      1.06 o
   6  -6   4        0.05        1.09      1.13 o
  -9  -5   4        0.00       -0.71      0.71 o
  -8  -5   4        3.36        0.86      0.69 o
  -7  -5   4       23.39       20.59      1.54 o
  -6  -5   4       11.27       11.43      1.00 o
  -5  -5   4      124.72      117.79      2.76 o
  -4  -5   4      349.76      324.86      4.32 o
  -3  -5   4      523.37      491.85      5.90 o
  -2  -5   4        6.09        4.42      0.72 o
  -1  -5   4        0.94        1.66      0.42 o
   0  -5   4       97.43       93.35      1.41 o
   1  -5   4      477.39      432.17      4.44 o
   2  -5   4       77.84       65.96      1.20 o
   3  -5   4      231.09      217.24      2.71 o
   4  -5   4      167.93      148.67      2.17 o
   5  -5   4       20.57       20.22      1.76 o
   6  -5   4        0.62        0.31      0.94 o
   7  -5   4       18.31       21.76      2.24 o
  -9  -4   4       13.85       14.68      1.36 o
  -8  -4   4        0.13        0.20      0.72 o
  -7  -4   4        3.15        3.41      0.69 o
  -6  -4   4       88.31       81.64      2.31 o
  -5  -4   4       74.21       77.98      2.39 o
  -4  -4   4       30.56       29.05      0.81 o
  -3  -4   4      402.91      440.23      4.46 o
  -2  -4   4       99.77       88.20      1.24 o
  -1  -4   4        0.15        0.43      0.18 o
   0  -4   4      160.69      163.98      2.23 o
   1  -4   4     1543.35     1640.38     15.38 o
   2  -4   4       79.47       84.89      2.25 o
   3  -4   4      158.50      171.46      2.20 o
   4  -4   4        2.56        1.99      0.35 o
   5  -4   4        2.97        4.66      0.58 o
   6  -4   4       11.61        9.58      0.98 o
   7  -4   4        0.74        0.81      0.98 o
  -9  -3   4        0.31       -0.25      0.65 o
  -8  -3   4        1.95        2.46      0.57 o
  -7  -3   4        1.58        0.03      0.50 o
  -6  -3   4        9.89       11.15      0.71 o
  -5  -3   4      215.80      218.52      3.11 o
  -4  -3   4       10.99        9.08      0.44 o
  -3  -3   4      681.89      686.20      6.52 o
  -2  -3   4      134.54      115.15      1.46 o
  -1  -3   4      115.14      123.10      1.48 o
   0  -3   4       91.64      111.66      2.53 o
   1  -3   4     1648.39     1922.42     17.02 o
   2  -3   4      460.24      448.84      4.46 o
   3  -3   4      121.56      112.81      1.58 o
   4  -3   4       89.15       67.00      1.43 o
   5  -3   4       32.25       33.80      1.09 o
   6  -3   4       11.54        7.80      0.87 o
   7  -3   4        6.58        6.96      1.63 o
   8  -3   4        5.53        4.03      1.30 o
  -9  -2   4       26.59       34.30      1.86 o
  -8  -2   4       38.93       39.39      1.49 o
  -7  -2   4       29.24       22.71      0.99 o
  -6  -2   4      156.89      148.20      4.84 o
  -5  -2   4      102.07      103.06      1.87 o
  -4  -2   4      368.08      363.65      4.49 o
  -3  -2   4       45.10       50.43      0.80 o
  -2  -2   4      144.42      104.77      1.34 o
  -1  -2   4        0.69        1.08      0.30 o
   0  -2   4      160.57      158.02      2.10 o
   1  -2   4       55.93       58.44      0.85 o
   2  -2   4      613.78      699.09      6.85 o
   3  -2   4       48.35       48.94      1.25 o
   4  -2   4      123.27      107.02      1.59 o
   5  -2   4      207.41      197.17      4.83 o
   6  -2   4      114.68      119.46      2.90 o
   7  -2   4        0.07        1.01      0.60 o
   8  -2   4        0.53        0.41      0.67 o
  -9  -1   4        3.66        1.27      1.15 o
  -8  -1   4        0.82        0.85      0.67 o
  -7  -1   4       10.73       11.20      0.69 o
  -6  -1   4      118.75      109.89      2.10 o
  -5  -1   4        9.79        7.83      0.58 o
  -4  -1   4      356.88      352.32      3.71 o
  -3  -1   4      987.33     1172.48     10.65 o
  -2  -1   4      833.81      764.73      7.03 o
  -1  -1   4      719.23      692.47      7.13 o
   0  -1   4      178.13      173.31      2.01 o
   1  -1   4      808.98      868.21     12.32 o
   2  -1   4       17.85       66.42      2.95 o
   3  -1   4      559.19      458.80      4.49 o
   4  -1   4      112.89      112.65      1.63 o
   5  -1   4      180.41      178.96      2.67 o
   6  -1   4      147.68      142.44      3.12 o
   7  -1   4       21.06       24.82      1.29 o
   8  -1   4        3.60        2.45      0.84 o
   9  -1   4        0.65        0.86      0.96 o
  -8   0   4       27.81       29.52      1.64 o
  -7   0   4        4.91        6.25      0.87 o
  -6   0   4        3.64        5.26      0.56 o
  -5   0   4        7.87        8.55      0.59 o
  -4   0   4       47.16       58.02      1.24 o
  -3   0   4      328.05      345.29      3.54 o
  -2   0   4       16.05       15.71      1.20 o
  -1   0   4      753.45      888.64     13.11 o
   0   0   4        4.27        1.38      0.19 o
   1   0   4      603.04      716.92      7.62 o
   2   0   4       65.16       42.93      0.75 o
   3   0   4     2786.16     2994.49     29.94 o
   4   0   4      186.42      174.66      2.08 o
   5   0   4       69.23       62.22      1.37 o
   6   0   4       44.90       42.64      1.25 o
   7   0   4       44.20       37.54      1.24 o
   8   0   4        7.50        7.58      0.76 o
   9   0   4        4.19        6.70      1.00 o
  -8   1   4        0.91        1.12      0.80 o
  -7   1   4        6.21        5.59      0.87 o
  -6   1   4       13.72       11.84      1.33 o
  -5   1   4        0.72        1.92      0.54 o
  -4   1   4       76.99       80.19      1.28 o
  -3   1   4     2253.62     2455.04     21.66 o
  -2   1   4      635.98      739.96      6.83 o
  -1   1   4     1518.96     1698.39     14.96 o
   0   1   4     1811.13     2124.99     18.57 o
   1   1   4       23.06       18.90      0.43 o
   2   1   4     1633.33     1765.01     15.57 o
   3   1   4       16.29       24.56      0.72 o
   4   1   4      431.88      405.77      4.76 o
   5   1   4      345.70      324.13      4.14 o
   6   1   4       14.68       12.45      0.75 o
   7   1   4       15.08       14.28      1.48 o
   8   1   4       15.57       15.41      0.94 o
   9   1   4        0.08        0.40      0.62 o
  -8   2   4       11.11        9.34      1.26 o
  -7   2   4       23.02       22.98      1.45 o
  -6   2   4      125.27      124.63      3.65 o
  -5   2   4       66.12       60.85      1.89 o
  -4   2   4        2.73        1.48      0.36 o
  -3   2   4      317.26      338.38      4.03 o
  -2   2   4     2273.13     2431.31     21.37 o
  -1   2   4     1624.99     1705.38     17.66 o
   0   2   4     3665.31     4227.89     42.80 o
   1   2   4     1626.82     1779.13     15.63 o
   2   2   4      193.44      188.41      2.01 o
   3   2   4      465.92      412.35      4.66 o
   4   2   4        7.94       11.68      0.70 o
   5   2   4      128.31      115.35      1.97 o
   6   2   4       74.83       61.90      1.48 o
   7   2   4      184.86      179.36      2.99 o
   8   2   4       25.98       25.01      1.13 o
   9   2   4       13.85       13.55      1.00 o
  -7   3   4       13.61       10.72      1.24 o
  -6   3   4        3.18        2.89      0.74 o
  -5   3   4      193.26      171.22      5.36 o
  -4   3   4        6.86        6.10      0.75 o
  -3   3   4       35.94       44.19      1.11 o
  -2   3   4      933.99      984.62      9.02 o
  -1   3   4      657.70      854.02      9.26 o
   0   3   4     4415.30     5330.31     53.89 o
   1   3   4      303.46      321.67      3.16 o
   2   3   4       11.82       10.02      0.37 o
   3   3   4        5.11        3.92      0.34 o
   4   3   4       23.24       28.43      0.75 o
   5   3   4      379.88      398.27      6.02 o
   6   3   4      476.53      485.45      6.12 o
   7   3   4        9.47       10.71      0.78 o
   8   3   4       17.88       20.06      1.03 o
   9   3   4       17.03       18.19      1.11 o
  10   3   4        0.25        1.34      1.15 o
  -7   4   4        0.29        0.00      0.71 o
  -6   4   4       84.21       89.49      2.66 o
  -5   4   4       75.63       69.47      2.61 o
  -4   4   4       14.27       13.13      0.98 o
  -3   4   4       24.24       22.63      0.87 o
  -2   4   4       19.74       25.42      0.89 o
  -1   4   4      791.06      799.66      8.83 o
   0   4   4       42.60       31.08      0.57 o
   1   4   4     1335.94     1417.77     12.64 o
   2   4   4      973.35     1067.09      9.68 o
   3   4   4     1304.31     1494.87     13.44 o
   4   4   4       56.58       53.02      1.00 o
   5   4   4       46.63       42.26      0.94 o
   6   4   4       39.04       36.30      1.18 o
   7   4   4        8.42        8.81      0.73 o
   8   4   4        4.30        4.41      0.64 o
   9   4   4        3.65        3.62      0.65 o
  10   4   4        2.08        3.44      0.94 o
  -6   5   4        6.19        4.75      0.91 o
  -5   5   4        4.40        2.31      1.34 o
  -4   5   4       74.58       67.42      2.11 o
  -3   5   4       60.94       57.01      1.49 o
  -2   5   4       42.95       40.68      1.13 o
  -1   5   4      104.67       91.28      1.68 o
   0   5   4      190.60      184.45      2.12 o
   1   5   4      335.88      362.38      3.68 o
   2   5   4       25.66       32.91      0.70 o
   3   5   4        0.10        0.84      0.43 o
   4   5   4       15.49       10.71      0.48 o
   5   5   4        1.14        1.86      0.33 o
   6   5   4       48.15       50.27      1.38 o
   7   5   4        3.83        3.64      0.59 o
   8   5   4        0.01        0.69      0.49 o
   9   5   4        2.97        5.74      0.91 o
  10   5   4        4.47        3.84      1.42 o
  -6   6   4        0.56        0.42      1.11 o
  -5   6   4        5.29        5.10      0.88 o
  -4   6   4       65.01       61.30      2.07 o
  -3   6   4        7.41        9.05      0.73 o
  -2   6   4       97.27       79.65      1.76 o
  -1   6   4      470.58      444.70      5.54 o
   0   6   4      580.18      554.30      6.56 o
   1   6   4      867.55      892.47      8.76 o
   2   6   4        4.25        4.93      0.34 o
   3   6   4       11.44       12.84      0.51 o
   4   6   4        1.00        1.31      0.28 o
   5   6   4        2.04        1.62      0.40 o
   6   6   4        6.07        7.09      1.55 o
   7   6   4       31.71       30.93      2.46 o
   8   6   4       18.85       16.61      1.28 o
   9   6   4        0.15       -0.53      0.86 o
  10   6   4        0.24        1.19      1.21 o
  -5   7   4       30.51       28.90      1.66 o
  -4   7   4        7.99        9.93      1.05 o
  -3   7   4        6.99        7.15      0.73 o
  -2   7   4      151.34      146.24      2.63 o
  -1   7   4       93.33       86.18      1.84 o
   0   7   4     1336.80     1322.44     14.42 o
   1   7   4      254.29      231.79      4.27 o
   2   7   4      198.10      182.59      2.72 o
   3   7   4      191.48      181.40      3.31 o
   4   7   4       11.20       12.08      0.70 o
   5   7   4       69.42       65.48      1.59 o
   6   7   4        6.18        6.27      0.86 o
   7   7   4        3.97        3.55      0.80 o
   8   7   4       10.60       12.20      1.33 o
   9   7   4        5.71        3.88      0.98 o
  -4   8   4        0.71        1.63      1.06 o
  -3   8   4        4.82        7.01      0.98 o
  -2   8   4        2.27        0.64      0.61 o
  -1   8   4      170.59      156.02      3.55 o
   0   8   4       48.86       54.08      2.19 o
   1   8   4      473.16      486.40      7.77 o
   2   8   4      587.59      627.44      9.50 o
   3   8   4        7.62        6.05      0.59 o
   4   8   4       19.89       19.11      1.09 o
   5   8   4       38.47       31.35      1.18 o
   6   8   4       21.84       22.23      2.58 o
   7   8   4       11.49       12.51      1.54 o
   8   8   4        6.56        6.61      1.05 o
   9   8   4        0.08        0.74      0.83 o
  -3   9   4        8.59       10.77      1.25 o
  -2   9   4        1.97        2.43      0.81 o
  -1   9   4        2.28        2.24      0.76 o
   0   9   4       22.48       23.94      1.46 o
   1   9   4       81.02       74.24      2.38 o
   2   9   4        2.58        6.47      0.92 o
   3   9   4       52.41       52.00      3.19 o
   4   9   4       25.27       27.60      1.48 o
   5   9   4       19.48       19.82      1.03 o
   6   9   4       13.42       14.64      1.20 o
   7   9   4        2.04        2.26      0.80 o
   8   9   4        5.94        8.05      1.17 o
  -2  10   4       17.63       20.09      2.40 o
  -1  10   4        0.01        1.33      1.08 o
   0  10   4        6.77        5.36      1.02 o
   1  10   4        8.72       13.51      1.28 o
   2  10   4       31.33       28.81      1.65 o
   3  10   4        7.02        6.74      0.99 o
   4  10   4        9.86       10.76      1.14 o
   5  10   4        3.80        1.89      0.75 o
   6  10   4        2.77        3.64      0.87 o
   7  10   4        1.65        1.97      0.83 o
   8  10   4        0.18        1.30      1.25 o
   1  11   4        0.26        0.36      0.84 o
   2  11   4       48.53       55.11      2.33 o
   3  11   4        2.07        3.84      0.90 o
   4  11   4        0.85        2.31      0.84 o
   5  11   4        5.72        6.12      1.11 o
   6  11   4        0.49        0.02      1.21 o
   7  11   4        3.13        2.67      1.32 o
  -4 -11   5        0.58       -0.25      1.25 o
  -3 -11   5        0.12        1.42      1.02 o
  -2 -11   5        0.21       -0.61      0.83 o
  -6 -10   5        6.27        6.81      1.82 o
  -5 -10   5        0.38        0.36      0.61 o
  -4 -10   5       43.09       44.36      1.64 o
  -3 -10   5       12.96       10.22      0.91 o
  -2 -10   5        0.09        0.52      0.63 o
  -1 -10   5        1.47        2.24      0.74 o
   0 -10   5        1.68        1.48      1.67 o
   1 -10   5        2.37        2.51      1.65 o
  -7  -9   5        0.04       -0.42      1.21 o
  -6  -9   5       10.77       11.90      1.36 o
  -5  -9   5       62.27       66.97      1.98 o
  -4  -9   5       34.62       38.11      1.46 o
  -3  -9   5       10.78        9.22      0.83 o
  -2  -9   5       15.51       14.98      0.93 o
  -1  -9   5        1.11        0.16      0.49 o
   0  -9   5       12.44       13.31      1.17 o
   1  -9   5       96.55       86.16      3.22 o
   2  -9   5        0.47        2.72      1.48 o
   3  -9   5       23.76       26.00      2.55 o
  -7  -8   5        8.53        7.03      1.07 o
  -6  -8   5        9.25        7.04      1.05 o
  -5  -8   5        1.16        0.59      0.53 o
  -4  -8   5       94.03      101.33      3.93 o
  -3  -8   5      152.62      144.25      2.72 o
  -2  -8   5       12.55       16.75      0.95 o
  -1  -8   5       11.71        7.80      0.69 o
   0  -8   5       40.99       48.63      1.45 o
   1  -8   5        0.91        1.07      0.63 o
   2  -8   5       49.95       52.79      2.00 o
   3  -8   5       39.86       52.08      3.15 o
  -8  -7   5        0.53        1.85      0.98 o
  -7  -7   5        0.56        0.15      0.60 o
  -6  -7   5        1.27        1.38      0.62 o
  -5  -7   5        3.08        3.00      0.63 o
  -4  -7   5       62.66       56.22      1.57 o
  -3  -7   5        2.45        3.12      0.56 o
  -2  -7   5       42.02       38.56      1.97 o
  -1  -7   5       29.23       28.79      1.38 o
   0  -7   5        3.10        2.93      0.52 o
   1  -7   5       36.49       36.46      1.28 o
   2  -7   5       21.22       29.21      1.57 o
   3  -7   5        4.17        5.56      0.83 o
  -8  -6   5       15.39       16.43      1.42 o
  -7  -6   5        0.98        1.29      0.62 o
  -6  -6   5        2.40        2.11      1.44 o
  -5  -6   5       91.10       89.40      2.01 o
  -4  -6   5      298.35      276.63      3.99 o
  -3  -6   5       13.61       10.41      0.70 o
  -2  -6   5      196.75      178.70      2.80 o
  -1  -6   5       42.55       27.86      2.12 o
   0  -6   5        1.37        4.15      0.49 o
   1  -6   5       57.20       55.61      1.38 o
   2  -6   5       61.29       59.41      2.15 o
   3  -6   5        1.71        1.24      0.55 o
   4  -6   5       16.38       16.31      1.12 o
   5  -6   5        1.04        1.73      0.71 o
   6  -6   5        7.97       10.57      1.82 o
  -9  -5   5        6.68        6.70      1.52 o
  -8  -5   5        9.26        8.05      1.18 o
  -7  -5   5        4.76        6.30      2.34 o
  -6  -5   5        0.32        0.52      0.51 o
  -5  -5   5       41.60       34.72      1.48 o
  -4  -5   5       88.97       81.74      1.99 o
  -3  -5   5       26.89       28.69      0.99 o
  -2  -5   5      640.62      628.69     10.11 o
  -1  -5   5        8.48        5.91      0.74 o
   0  -5   5       14.72       22.45      1.11 o
   1  -5   5      195.96      187.82      2.33 o
   2  -5   5      148.49      150.36      2.06 o
   3  -5   5      197.67      195.86      3.04 o
   4  -5   5       20.39       15.76      0.98 o
   5  -5   5       11.46       17.81      1.18 o
   6  -5   5        7.32        8.80      1.04 o
   7  -5   5        3.79        4.95      1.44 o
  -9  -4   5        1.37        2.23      1.13 o
  -8  -4   5        8.81        9.09      1.06 o
  -7  -4   5       18.34       15.67      1.17 o
  -6  -4   5       11.89       11.72      0.97 o
  -5  -4   5       56.30       56.82      1.81 o
  -4  -4   5      568.20      581.21      5.82 o
  -3  -4   5     1716.69     1835.67     24.90 o
  -2  -4   5      143.40      168.95      2.04 o
  -1  -4   5      878.22      950.82      8.80 o
   0  -4   5      147.83      147.26      1.85 o
   1  -4   5       11.97       14.18      0.53 o
   2  -4   5      147.34      144.28      1.92 o
   3  -4   5      148.86      150.18      2.04 o
   4  -4   5       16.68       16.47      0.84 o
   5  -4   5       81.26       75.76      3.52 o
   6  -4   5       26.29       22.19      1.96 o
   7  -4   5       13.61       14.45      1.22 o
  -8  -3   5       11.21        7.98      0.79 o
  -7  -3   5        7.82        9.53      1.03 o
  -6  -3   5       31.24       27.65      1.06 o
  -5  -3   5       20.22       17.15      0.76 o
  -4  -3   5       66.53       77.10      2.28 o
  -3  -3   5       11.95        8.30      0.44 o
  -2  -3   5      165.04      177.70      2.09 o
  -1  -3   5      426.07      473.56      4.61 o
   0  -3   5       35.59       39.20      1.42 o
   1  -3   5      131.14      145.56      1.77 o
   2  -3   5      101.26      100.57      1.42 o
   3  -3   5       68.69       64.59      1.12 o
   4  -3   5      298.23      292.02      3.33 o
   5  -3   5      154.65      155.43      3.25 o
   6  -3   5        9.40        9.98      0.97 o
   7  -3   5      111.88      117.68      4.54 o
   8  -3   5        6.07        4.76      1.19 o
  -9  -2   5        1.17        2.69      1.19 o
  -8  -2   5        5.94        4.45      0.85 o
  -7  -2   5        0.63        0.54      0.57 o
  -6  -2   5        0.33        0.00      0.33 o
  -5  -2   5       57.50       53.24      1.62 o
  -4  -2   5        0.08        0.96      0.25 o
  -3  -2   5      165.75      137.18      1.95 o
  -2  -2   5      381.49      390.41      3.90 o
  -1  -2   5        1.59        1.32      0.50 o
   0  -2   5     1285.99     1373.92     11.10 o
   1  -2   5     1119.29     1190.40     10.72 o
   2  -2   5        9.12        4.62      0.64 o
   3  -2   5        5.21        3.77      0.32 o
   4  -2   5       35.20       49.51      1.32 o
   5  -2   5      109.69       91.92      1.78 o
   6  -2   5      108.33      101.38      4.08 o
   7  -2   5        7.12        7.78      0.96 o
   8  -2   5       21.11       20.95      1.98 o
  -9  -1   5       22.65       37.70      2.80 o
  -8  -1   5       16.39       18.93      1.88 o
  -7  -1   5        4.81        3.07      0.73 o
  -6  -1   5       38.45       38.99      1.19 o
  -5  -1   5       73.94       74.96      1.57 o
  -4  -1   5        3.25        5.91      0.38 o
  -3  -1   5        0.74        0.49      0.19 o
  -2  -1   5      284.33      320.15      4.08 o
  -1  -1   5       95.99       82.66      1.10 o
   0  -1   5      181.36      233.87      2.39 o
   1  -1   5        1.16        3.90      0.29 o
   2  -1   5      632.78      664.65      6.20 o
   3  -1   5      551.56      614.23      5.88 o
   4  -1   5       25.67       22.21      0.82 o
   5  -1   5      495.45      455.97      5.47 o
   6  -1   5      172.16      156.79      2.60 o
   7  -1   5       88.95       88.72      8.83 o
   8  -1   5        3.23        1.76      0.83 o
   9  -1   5        0.13        0.36      0.90 o
  -8   0   5        2.55        5.62      1.33 o
  -7   0   5        6.95        6.54      0.88 o
  -6   0   5        0.47        0.83      0.48 o
  -5   0   5      194.93      185.97      2.81 o
  -4   0   5      385.94      400.23      6.05 o
  -3   0   5       53.39       60.19      1.14 o
  -2   0   5      209.22      237.59      2.28 o
  -1   0   5     1539.28     1592.80     14.11 o
   0   0   5     1121.68     1121.10     10.01 o
   1   0   5      732.66      726.13      7.80 o
   2   0   5       54.71       44.89      0.70 o
   3   0   5      195.65      201.26      2.25 o
   4   0   5       63.44       76.99      1.66 o
   5   0   5        0.20        0.87      0.36 o
   6   0   5       85.69       96.92      1.91 o
   7   0   5       16.14       15.67      1.15 o
   8   0   5        0.30        0.54      0.92 o
   9   0   5        1.64        3.05      0.82 o
  -8   1   5       44.48       45.71      2.10 o
  -7   1   5       57.84       61.16      2.83 o
  -6   1   5        7.46        7.06      1.01 o
  -5   1   5      177.62      176.45      3.53 o
  -4   1   5      893.20      921.98      8.72 o
  -3   1   5      106.74      123.16      1.66 o
  -2   1   5      463.53      520.35      4.99 o
  -1   1   5      590.55      671.12      7.23 o
   0   1   5        0.30        2.00      0.40 o
   1   1   5       99.04      125.41      1.94 o
   2   1   5       21.44       18.46      0.74 o
   3   1   5      819.92      998.98      9.14 o
   4   1   5      219.53      220.67      2.94 o
   5   1   5       23.00       18.49      0.76 o
   6   1   5      170.40      184.25      4.04 o
   7   1   5      196.62      197.49      3.21 o
   8   1   5        0.38        0.28      0.54 o
   9   1   5        5.01        6.36      1.01 o
  -7   2   5        0.00        0.30      0.63 o
  -6   2   5        4.71        4.05      0.76 o
  -5   2   5      206.66      202.51      4.69 o
  -4   2   5      401.36      420.69      5.32 o
  -3   2   5       20.61       18.71      0.82 o
  -2   2   5      341.03      420.01      4.15 o
  -1   2   5      149.48      126.69      1.87 o
   0   2   5     1467.82     1442.03     12.80 o
   1   2   5       22.97       19.60      0.94 o
   2   2   5       10.29        5.47      0.71 o
   3   2   5      405.31      488.27      4.76 o
   4   2   5        0.60        1.56      0.43 o
   5   2   5       63.66       57.11      1.30 o
   6   2   5       18.50       14.88      1.35 o
   7   2   5        3.43        3.78      0.63 o
   8   2   5        3.70        4.13      0.64 o
   9   2   5        0.68        0.71      0.67 o
  -7   3   5       11.48       11.64      1.21 o
  -6   3   5        6.43        5.30      0.85 o
  -5   3   5        8.55       10.35      1.92 o
  -4   3   5      116.20      113.09      2.13 o
  -3   3   5      191.21      188.65      2.84 o
  -2   3   5       66.25       64.47      1.34 o
  -1   3   5       37.87       42.46      0.98 o
   0   3   5      585.11      760.58      8.30 o
   1   3   5      103.60      121.55      1.45 o
   2   3   5        7.72        3.70      0.27 o
   3   3   5      143.01      146.28      1.80 o
   4   3   5       12.02        9.62      0.47 o
   5   3   5       94.15       94.32      1.77 o
   6   3   5        0.34       -0.12      0.68 o
   7   3   5      166.98      173.31      2.94 o
   8   3   5       12.63       12.14      0.87 o
   9   3   5        0.57        0.32      0.60 o
  10   3   5        0.00        0.12      1.11 o
  -6   4   5        0.30        0.98      1.14 o
  -5   4   5        0.69        0.45      0.55 o
  -4   4   5       63.95       64.39      2.88 o
  -3   4   5       55.82       61.22      1.46 o
  -2   4   5        5.33        5.34      0.48 o
  -1   4   5       19.99       27.91      0.85 o
   0   4   5       39.50       41.13      0.97 o
   1   4   5      697.26      718.11      6.69 o
   2   4   5     1517.12     1517.10     15.43 o
   3   4   5        3.69        2.64      0.45 o
   4   4   5       43.73       27.45      0.71 o
   5   4   5      156.36      114.70      1.72 o
   6   4   5       47.28       46.83      1.32 o
   7   4   5        8.52        6.66      0.72 o
   8   4   5        5.22        7.56      0.76 o
   9   4   5        0.21        0.21      0.51 o
  10   4   5        0.21        0.56      1.17 o
  -6   5   5        9.81        9.71      1.14 o
  -5   5   5        1.48        2.14      0.68 o
  -4   5   5      415.15      391.89      6.50 o
  -3   5   5      202.62      182.96      2.98 o
  -2   5   5       66.69       62.50      1.74 o
  -1   5   5      118.40      108.00      4.32 o
   0   5   5       12.37       25.48      0.96 o
   1   5   5      123.63      114.68      1.88 o
   2   5   5       13.97       12.56      0.52 o
   3   5   5       61.43       63.44      1.28 o
   4   5   5      105.66       95.85      1.70 o
   5   5   5        0.05        1.55      0.39 o
   6   5   5       32.62       31.68      1.12 o
   7   5   5       25.36       30.06      1.32 o
   8   5   5        0.03        0.19      0.47 o
   9   5   5        2.82        2.82      0.80 o
  -5   6   5       16.79       15.39      1.27 o
  -4   6   5       17.33       18.31      1.25 o
  -3   6   5       40.96       37.45      1.29 o
  -2   6   5      675.03      674.00      8.07 o
  -1   6   5      342.24      319.47      4.33 o
   0   6   5       35.42       25.86      1.44 o
   1   6   5       58.39       73.44      1.82 o
   2   6   5      417.41      408.43      4.22 o
   3   6   5      373.37      378.43      4.02 o
   4   6   5       32.05       35.39      0.88 o
   5   6   5      161.93      163.71      3.40 o
   6   6   5       55.61       52.73      1.83 o
   7   6   5       18.15       20.13      1.29 o
   8   6   5        0.01       -0.39      0.63 o
   9   6   5        0.37        0.40      0.65 o
  10   6   5        1.27        1.80      1.30 o
  -5   7   5        2.84        1.75      1.25 o
  -4   7   5       37.28       37.19      1.74 o
  -3   7   5       58.54       47.98      1.51 o
  -2   7   5       18.23       16.46      0.92 o
  -1   7   5      172.92      175.75      2.91 o
   0   7   5      596.07      600.91      7.25 o
   1   7   5      272.30      267.85      3.93 o
   2   7   5       80.57       72.52      3.10 o
   3   7   5        1.88        2.60      0.43 o
   4   7   5       91.14      100.86      1.96 o
   5   7   5        7.93        6.68      0.64 o
   6   7   5       10.13        7.71      0.91 o
   7   7   5        5.29        6.53      0.96 o
   8   7   5        2.39        3.94      0.89 o
   9   7   5        8.87       10.00      1.25 o
  -4   8   5        2.00        1.04      1.04 o
  -3   8   5        3.24        1.77      0.76 o
  -2   8   5       10.46       10.77      1.10 o
  -1   8   5       85.46       80.37      2.45 o
   0   8   5       14.94       11.44      1.09 o
   1   8   5       70.47       70.33      2.22 o
   2   8   5        0.01       -0.64      1.08 o
   3   8   5       11.42       10.93      0.96 o
   4   8   5       87.72       81.47      1.81 o
   5   8   5       29.88       28.45      1.14 o
   6   8   5        8.80        8.83      1.06 o
   7   8   5        1.81        0.36      0.66 o
   8   8   5        9.43       11.39      2.29 o
   9   8   5        0.01       -0.40      0.75 o
  -3   9   5        1.54        1.54      1.34 o
  -2   9   5       25.35       26.55      2.81 o
  -1   9   5        1.75        1.70      0.75 o
   0   9   5       68.56       68.21      2.35 o
   1   9   5        1.52        1.38      0.72 o
   2   9   5      132.19      137.41      3.38 o
   3   9   5        4.87        6.77      0.92 o
   4   9   5       35.33       34.72      3.71 o
   5   9   5        7.23        9.10      0.79 o
   6   9   5       11.15        9.15      1.69 o
   7   9   5       11.15       10.58      1.16 o
   8   9   5        2.38        4.11      0.99 o
  -2  10   5        4.50        3.47      1.65 o
  -1  10   5        2.19        1.30      0.83 o
   0  10   5       21.86       25.48      1.59 o
   1  10   5        1.30        1.26      0.79 o
   2  10   5       30.40       30.19      2.54 o
   3  10   5       51.22       50.44      2.08 o
   4  10   5        1.47        1.74      0.71 o
   5  10   5       16.79       16.96      1.59 o
   6  10   5       11.96       12.18      1.77 o
   7  10   5        3.41        4.55      0.96 o
   8  10   5        0.93        0.52      1.19 o
   1  11   5        7.53        8.41      1.27 o
   2  11   5        0.05        0.30      1.52 o
   3  11   5       11.40       14.44      1.51 o
   4  11   5       41.84       46.81      2.14 o
   5  11   5       10.41       11.19      1.30 o
   6  11   5        0.02        0.04      1.09 o
  -6 -10   6        1.76        2.51      1.54 o
  -5 -10   6        3.64        3.87      0.79 o
  -4 -10   6        0.24        0.99      0.63 o
  -3 -10   6        0.04       -0.05      0.65 o
  -2 -10   6       21.69       22.21      2.57 o
  -1 -10   6        4.78        3.76      0.84 o
   0 -10   6        0.36        0.29      0.77 o
  -6  -9   6        7.21        9.62      1.30 o
  -5  -9   6       17.22       18.44      1.17 o
  -4  -9   6        0.23       -0.07      0.55 o
  -3  -9   6        0.20        0.85      0.50 o
  -2  -9   6       13.12       13.32      1.16 o
  -1  -9   6        0.43       -0.23      0.74 o
   0  -9   6        8.28        4.81      0.96 o
   1  -9   6        0.31        0.94      0.77 o
   2  -9   6       38.50       41.12      1.98 o
   3  -9   6        2.42        0.59      1.55 o
  -7  -8   6        2.54        3.93      0.98 o
  -6  -8   6        6.94        6.57      1.02 o
  -5  -8   6        5.67        6.01      0.80 o
  -4  -8   6        3.33        4.15      0.72 o
  -3  -8   6       41.38       42.11      1.44 o
  -2  -8   6        7.37        5.76      0.67 o
  -1  -8   6       46.83       54.05      1.96 o
   0  -8   6       40.37       44.54      1.82 o
   1  -8   6        9.01        7.04      0.95 o
   2  -8   6       13.18       11.64      2.35 o
   3  -8   6        4.33        4.47      0.92 o
  -8  -7   6        0.78        1.98      1.38 o
  -7  -7   6        8.45        9.66      1.54 o
  -6  -7   6       19.25       17.20      1.32 o
  -5  -7   6        0.03       -0.02      0.46 o
  -4  -7   6        2.91        1.90      0.54 o
  -3  -7   6        3.83        2.65      0.57 o
  -2  -7   6       41.04       39.22      1.29 o
  -1  -7   6      252.44      233.76      3.54 o
   0  -7   6        1.72        0.68      0.58 o
   1  -7   6      142.69      132.23      3.16 o
   2  -7   6        0.01        0.01      0.54 o
   3  -7   6        1.21        0.61      0.60 o
   4  -7   6        1.00        1.55      0.92 o
  -8  -6   6        2.23        2.53      0.86 o
  -7  -6   6       23.40       23.11      1.48 o
  -6  -6   6        6.82       10.94      1.07 o
  -5  -6   6        8.15        8.75      0.92 o
  -4  -6   6       68.37       71.26      1.72 o
  -3  -6   6       13.91       15.62      0.84 o
  -2  -6   6      322.71      316.13      4.31 o
  -1  -6   6        1.29        3.67      0.50 o
   0  -6   6      737.39      768.03      8.79 o
   1  -6   6      291.09      276.50      4.94 o
   2  -6   6       32.08       40.80      1.61 o
   3  -6   6        1.12        0.72      0.75 o
   4  -6   6        3.88        4.08      0.77 o
   5  -6   6        7.17        3.99      1.09 o
  -8  -5   6       15.56       18.97      1.44 o
  -7  -5   6        0.00        0.73      0.58 o
  -6  -5   6       43.09       45.11      1.78 o
  -5  -5   6      326.21      318.66      5.49 o
  -4  -5   6       19.38       15.42      0.83 o
  -3  -5   6        1.97        4.51      0.52 o
  -2  -5   6        0.70        0.69      0.34 o
  -1  -5   6      103.21       97.24      1.81 o
   0  -5   6      241.17      212.20      3.03 o
   1  -5   6      106.68      112.50      1.97 o
   2  -5   6       53.30       48.73      1.33 o
   3  -5   6        1.96        3.08      0.72 o
   4  -5   6       11.03       12.49      0.83 o
   5  -5   6       13.46       10.31      1.00 o
   6  -5   6        2.91        1.51      0.75 o
  -8  -4   6        5.76        4.75      0.92 o
  -7  -4   6        2.11        1.25      0.58 o
  -6  -4   6        1.70        1.59      0.53 o
  -5  -4   6       37.35       34.88      1.48 o
  -4  -4   6      186.12      188.83      2.92 o
  -3  -4   6       12.85        9.21      0.61 o
  -2  -4   6       11.34        7.41      0.64 o
  -1  -4   6      355.88      350.28      3.68 o
   0  -4   6      369.84      374.80      3.90 o
   1  -4   6       67.49       69.39      1.16 o
   2  -4   6      282.72      315.89      4.19 o
   3  -4   6       27.32       31.02      1.10 o
   4  -4   6        0.03       -0.22      0.43 o
   5  -4   6       23.58       23.81      1.30 o
   6  -4   6       27.68       30.80      1.52 o
   7  -4   6        1.49        2.66      0.79 o
  -8  -3   6       21.77       20.59      2.17 o
  -7  -3   6       81.09       81.57      3.65 o
  -6  -3   6        0.09        0.18      0.31 o
  -5  -3   6      353.53      326.46      4.31 o
  -4  -3   6      366.91      343.79      3.95 o
  -3  -3   6       13.30       10.01      0.59 o
  -2  -3   6      573.41      554.16      5.43 o
  -1  -3   6      140.99      178.61      2.60 o
   0  -3   6      149.70      135.79      1.71 o
   1  -3   6     1098.65     1223.43     11.16 o
   2  -3   6       67.30       95.69      1.56 o
   3  -3   6       15.61        9.61      1.02 o
   4  -3   6        3.12        4.40      0.57 o
   5  -3   6        1.90        2.75      0.66 o
   6  -3   6        6.01        7.67      0.93 o
   7  -3   6       27.12       32.75      1.65 o
   8  -3   6        3.18        1.55      1.07 o
  -9  -2   6        0.23       -0.52      1.04 o
  -8  -2   6        7.24        5.72      0.90 o
  -7  -2   6        0.01        0.29      0.43 o
  -6  -2   6        6.70        5.37      0.56 o
  -5  -2   6        2.71        2.96      0.69 o
  -4  -2   6        8.63        9.84      1.24 o
  -3  -2   6        0.44        1.45      0.28 o
  -2  -2   6     1293.95     1513.07     13.85 o
  -1  -2   6      473.07      565.35      6.31 o
   0  -2   6     1332.38     1464.50     14.06 o
   1  -2   6     1392.87     1559.24     13.95 o
   2  -2   6      273.60      258.53      2.78 o
   3  -2   6     1347.60     1340.50     12.20 o
   4  -2   6       57.62       45.30      1.81 o
   5  -2   6        7.88        5.46      0.77 o
   6  -2   6        0.22        1.23      0.63 o
   7  -2   6       25.97       23.42      1.39 o
   8  -2   6        0.05        0.38      0.63 o
  -8  -1   6        0.39        0.59      0.64 o
  -7  -1   6       29.00       21.65      2.39 o
  -6  -1   6       12.81       13.23      0.99 o
  -5  -1   6        0.03        0.35      0.30 o
  -4  -1   6      230.89      234.48      2.78 o
  -3  -1   6      909.23      888.09      8.33 o
  -2  -1   6        3.97        7.63      0.97 o
  -1  -1   6       69.71       61.42      0.95 o
   0  -1   6      152.12      192.46      2.08 o
   1  -1   6        7.60        5.80      0.38 o
   2  -1   6     1059.97     1170.11     12.48 o
   3  -1   6       84.62       92.16      1.30 o
   4  -1   6       44.92       40.40      0.86 o
   5  -1   6       42.08       38.50      1.47 o
   6  -1   6       13.39       12.01      1.04 o
   7  -1   6       11.85       11.37      1.10 o
   8  -1   6        4.76        5.58      0.93 o
   9  -1   6        6.25        6.06      1.46 o
  -8   0   6       12.72       13.02      2.03 o
  -7   0   6        1.02        1.14      0.62 o
  -6   0   6        5.46        4.21      0.71 o
  -5   0   6      113.14      106.31      2.56 o
  -4   0   6       65.74       64.36      1.17 o
  -3   0   6       51.97       51.67      1.66 o
  -2   0   6      146.05      155.11      1.86 o
  -1   0   6        1.28        2.83      0.23 o
   0   0   6      725.01      798.23     10.47 o
   1   0   6     2128.93     2413.07     24.71 o
   2   0   6     1594.03     1817.76     18.87 o
   3   0   6      188.76      191.07      2.19 o
   4   0   6      108.89      118.37      2.68 o
   5   0   6       59.77       52.73      1.60 o
   6   0   6       23.70       20.90      1.21 o
   7   0   6       16.21       15.38      1.13 o
   8   0   6        0.08        1.13      0.62 o
   9   0   6       10.06        7.13      1.07 o
  -8   1   6        0.15        1.19      1.25 o
  -7   1   6        0.32        0.20      0.60 o
  -6   1   6       23.06       22.42      1.27 o
  -5   1   6      223.51      234.69      4.37 o
  -4   1   6      479.28      477.69      5.89 o
  -3   1   6      488.62      464.96      5.13 o
  -2   1   6      706.03      682.69      6.45 o
  -1   1   6      607.15      694.04      6.46 o
   0   1   6      159.23      184.98      2.00 o
   1   1   6       27.28       20.16      0.71 o
   2   1   6      250.80      251.20      2.62 o
   3   1   6      218.53      229.81      3.02 o
   4   1   6        6.67       14.10      0.79 o
   5   1   6       70.49       63.01      1.38 o
   6   1   6        1.22        0.92      0.42 o
   7   1   6       84.57       72.98      2.25 o
   8   1   6        3.49        3.54      0.78 o
   9   1   6        3.44        3.74      1.10 o
  -7   2   6        0.12       -0.28      0.59 o
  -6   2   6        3.33        2.96      0.69 o
  -5   2   6       16.67       12.05      0.99 o
  -4   2   6      773.79      774.64      8.98 o
  -3   2   6      164.69      164.79      3.43 o
  -2   2   6       22.82       27.32      0.83 o
  -1   2   6      266.34      226.07      2.40 o
   0   2   6       62.50       64.65      0.91 o
   1   2   6      412.87      422.51      4.10 o
   2   2   6       14.48       17.76      0.80 o
   3   2   6     1429.81     1537.10     13.80 o
   4   2   6       28.91       42.15      0.88 o
   5   2   6      111.74       91.72      2.19 o
   6   2   6      162.73      139.50      2.42 o
   7   2   6      125.56      138.33      3.21 o
   8   2   6        4.38        7.26      0.94 o
   9   2   6        1.86        2.45      0.77 o
  -7   3   6        0.69        1.45      0.81 o
  -6   3   6        7.89        8.04      0.99 o
  -5   3   6       11.55        9.57      0.95 o
  -4   3   6       82.47       90.17      2.38 o
  -3   3   6      331.37      331.81      4.41 o
  -2   3   6       52.26       52.30      1.22 o
  -1   3   6     1033.96     1124.96     12.15 o
   0   3   6     2440.87     2825.35     29.02 o
   1   3   6       71.78       65.83      0.96 o
   2   3   6       14.48       14.11      0.97 o
   3   3   6      155.85      157.70      1.93 o
   4   3   6       20.21       13.73      0.52 o
   5   3   6        0.90        1.94      0.80 o
   6   3   6       19.63       25.34      1.01 o
   7   3   6        0.23        0.72      0.48 o
   8   3   6        0.67        1.17      0.60 o
   9   3   6        2.03        2.30      0.73 o
  -6   4   6        3.51        2.88      0.94 o
  -5   4   6        2.27        2.61      1.34 o
  -4   4   6        0.00        0.87      0.89 o
  -3   4   6        1.25        1.75      0.47 o
  -2   4   6       93.13       77.00      1.65 o
  -1   4   6       73.58       76.90      1.51 o
   0   4   6      703.62      749.57      8.40 o
   1   4   6      225.59      286.50      3.00 o
   2   4   6       28.49       36.11      0.86 o
   3   4   6       85.12       64.64      1.09 o
   4   4   6      160.69      143.07      1.92 o
   5   4   6        2.24        3.01      0.36 o
   6   4   6       44.81       41.24      1.26 o
   7   4   6       41.24       40.05      1.33 o
   8   4   6       18.77       17.31      1.01 o
   9   4   6        0.63        0.50      0.64 o
  10   4   6        1.83        4.70      1.42 o
  -6   5   6        5.15        8.65      1.13 o
  -5   5   6        0.41        1.04      0.70 o
  -4   5   6        3.07        5.26      0.84 o
  -3   5   6      625.51      620.19      7.59 o
  -2   5   6      364.64      325.12      4.42 o
  -1   5   6      104.28      117.41      2.09 o
   0   5   6      605.84      597.15      6.99 o
   1   5   6      259.01      253.84      3.41 o
   2   5   6       48.06       56.28      1.54 o
   3   5   6       49.92       70.25      1.49 o
   4   5   6       30.83       33.14      1.16 o
   5   5   6      195.02      172.53      2.34 o
   6   5   6        8.78        7.10      0.67 o
   7   5   6        0.22        0.25      0.49 o
   8   5   6        1.95        1.76      0.56 o
   9   5   6        0.62        0.82      0.74 o
  -5   6   6       10.41       12.37      1.22 o
  -4   6   6       80.60       65.48      2.21 o
  -3   6   6       19.94       15.32      0.92 o
  -2   6   6       28.11       25.51      1.08 o
  -1   6   6      287.95      269.77      3.87 o
   0   6   6      223.38      212.77      3.18 o
   1   6   6        9.57       16.90      1.38 o
   2   6   6       16.18       19.63      0.78 o
   3   6   6       34.73       34.37      0.84 o
   4   6   6       33.87       26.51      0.78 o
   5   6   6        6.11        9.86      0.58 o
   6   6   6       39.14       30.20      1.13 o
   7   6   6        1.64        1.20      0.64 o
   8   6   6        4.53        4.40      0.95 o
   9   6   6        2.15        2.21      0.92 o
  -5   7   6        3.28        3.03      1.27 o
  -4   7   6        0.87        2.60      0.77 o
  -3   7   6        2.34        1.71      0.56 o
  -2   7   6        7.40        5.91      0.67 o
  -1   7   6       13.15       10.87      0.94 o
   0   7   6       34.96       33.90      1.19 o
   1   7   6       14.16       14.87      1.14 o
   2   7   6      301.94      320.43      5.46 o
   3   7   6       32.47       28.69      1.30 o
   4   7   6       40.60       42.60      1.21 o
   5   7   6       13.55       14.76      1.04 o
   6   7   6       30.44       33.43      1.53 o
   7   7   6       30.88       31.14      1.58 o
   8   7   6        0.00        0.16      0.65 o
   9   7   6        0.00       -0.28      0.73 o
  -4   8   6       18.91       19.13      2.09 o
  -3   8   6        9.38        9.79      1.16 o
  -2   8   6        1.98        1.40      0.68 o
  -1   8   6        0.26        0.20      0.88 o
   0   8   6        2.39        0.72      0.58 o
   1   8   6       72.87       68.12      2.18 o
   2   8   6       11.66       11.87      1.02 o
   3   8   6       30.92       32.92      2.18 o
   4   8   6        9.13        8.92      0.93 o
   5   8   6       40.11       43.50      1.38 o
   6   8   6      167.35      163.81      3.65 o
   7   8   6       15.84       14.31      1.25 o
   8   8   6        0.11        1.06      0.91 o
   9   8   6        6.25        9.00      1.27 o
  -2   9   6        0.46        0.45      0.74 o
  -1   9   6       32.56       37.77      3.93 o
   0   9   6       58.07       56.21      2.15 o
   1   9   6        8.78        8.43      1.01 o
   2   9   6       13.18       10.99      2.87 o
   3   9   6        9.36        7.64      0.96 o
   4   9   6       17.19       15.24      1.20 o
   5   9   6       38.41       43.73      1.84 o
   6   9   6        0.73        0.19      0.79 o
   7   9   6       14.67       15.81      1.32 o
   8   9   6       20.43       21.83      1.60 o
  -1  10   6        3.11        2.48      1.06 o
   0  10   6        1.02        0.86      0.72 o
   1  10   6       34.13       38.75      1.93 o
   2  10   6       39.44       36.39      1.85 o
   3  10   6       30.57       28.43      1.65 o
   4  10   6       11.79       12.11      1.78 o
   5  10   6       16.61       16.04      1.32 o
   6  10   6        1.31       -0.31      1.00 o
   7  10   6        6.26        7.46      1.71 o
   8  10   6        0.24        0.02      1.09 o
   1  11   6        0.54        0.19      0.84 o
   2  11   6       19.91       19.75      1.56 o
   3  11   6       11.70       11.63      2.01 o
   4  11   6       19.06       18.07      1.68 o
   5  11   6        0.01        0.12      0.72 o
   6  11   6        0.10        0.67      1.19 o
  -5 -10   7        0.54       -1.02      1.02 o
  -4 -10   7        3.94        2.54      0.85 o
  -3 -10   7        5.38        7.61      1.20 o
  -2 -10   7       10.54       12.24      1.26 o
  -1 -10   7        1.26        1.80      0.79 o
   0 -10   7       36.49       41.73      2.63 o
   1 -10   7        9.31       10.34      1.67 o
  -6  -9   7        8.07        6.24      1.67 o
  -5  -9   7       22.99       19.09      1.19 o
  -4  -9   7        4.34        2.83      1.15 o
  -3  -9   7        4.91        5.82      0.94 o
  -2  -9   7       16.33       15.87      1.28 o
  -1  -9   7       12.49       14.02      1.23 o
   0  -9   7       33.63       37.97      1.85 o
   1  -9   7        3.71        5.76      1.06 o
   2  -9   7       46.83       61.16      2.41 o
  -7  -8   7        4.37        6.85      1.75 o
  -6  -8   7        2.94        2.96      0.87 o
  -5  -8   7       27.34       29.27      1.93 o
  -4  -8   7      130.71      119.16      2.58 o
  -3  -8   7      110.18      110.16      2.41 o
  -2  -8   7        2.60        1.41      0.62 o
  -1  -8   7        3.22        2.07      1.11 o
   0  -8   7        1.17        1.03      0.65 o
   1  -8   7       60.24       66.30      2.34 o
   2  -8   7       54.62       62.79      2.36 o
   3  -8   7       29.86       29.36      1.66 o
  -7  -7   7        8.05       10.48      1.56 o
  -6  -7   7        5.66        4.09      0.84 o
  -5  -7   7       35.59       35.32      1.66 o
  -4  -7   7       70.50       70.22      1.82 o
  -3  -7   7       14.01       18.87      1.01 o
  -2  -7   7      239.95      240.44      3.72 o
  -1  -7   7       21.14       19.95      1.21 o
   0  -7   7       17.83       19.50      1.70 o
   1  -7   7       89.81       74.63      2.37 o
   2  -7   7       64.57       71.60      2.31 o
   3  -7   7       59.52       62.51      2.76 o
   4  -7   7        4.28        4.62      1.15 o
  -8  -6   7        1.58        1.12      0.78 o
  -7  -6   7       11.37       12.42      1.23 o
  -6  -6   7        4.69        6.75      0.96 o
  -5  -6   7        1.07        2.15      0.63 o
  -4  -6   7       29.54       29.48      1.16 o
  -3  -6   7       91.22       84.01      1.89 o
  -2  -6   7       60.84       60.57      1.53 o
  -1  -6   7      158.05      139.59      3.30 o
   0  -6   7        1.23        1.85      0.67 o
   1  -6   7       27.84       31.75      1.49 o
   2  -6   7       72.47       75.00      2.27 o
   3  -6   7       61.55       69.09      2.64 o
   4  -6   7        9.46        8.92      1.01 o
   5  -6   7        0.05       -0.33      0.75 o
  -8  -5   7        0.14        0.89      0.70 o
  -7  -5   7        1.22        0.84      0.63 o
  -6  -5   7        1.86        2.68      0.66 o
  -5  -5   7       10.11        8.71      0.72 o
  -4  -5   7       67.23       71.64      1.69 o
  -3  -5   7      138.40      132.19      2.37 o
  -2  -5   7       32.94       34.82      1.11 o
  -1  -5   7        0.30        1.06      0.68 o
   0  -5   7      252.69      242.74      4.42 o
   1  -5   7        7.02        5.49      0.77 o
   2  -5   7      381.64      379.63      5.04 o
   3  -5   7        6.58        6.48      0.68 o
   4  -5   7       87.82       87.40      2.48 o
   5  -5   7       14.65       14.23      1.14 o
   6  -5   7        0.78        1.27      0.71 o
  -8  -4   7        4.93        6.30      1.15 o
  -7  -4   7        3.68        3.05      0.70 o
  -6  -4   7        4.84        5.69      0.80 o
  -5  -4   7       40.70       38.40      1.54 o
  -4  -4   7       13.30       14.57      1.01 o
  -3  -4   7        9.06       11.17      0.67 o
  -2  -4   7       18.64       19.54      1.43 o
  -1  -4   7        1.63        1.17      0.31 o
   0  -4   7        7.64        6.19      0.40 o
   1  -4   7      852.32      854.87      9.62 o
   2  -4   7      826.29      890.08     10.12 o
   3  -4   7      113.43      111.89      2.18 o
   4  -4   7      307.47      343.39      4.74 o
   5  -4   7        7.30        4.30      0.77 o
   6  -4   7        1.32        2.09      0.69 o
   7  -4   7        2.83        1.30      1.06 o
  -8  -3   7        6.89        6.06      1.50 o
  -7  -3   7        0.59        0.04      0.55 o
  -6  -3   7        1.81        1.30      0.44 o
  -5  -3   7        6.36        6.07      0.59 o
  -4  -3   7        8.55       11.92      0.58 o
  -3  -3   7       45.72       37.61      1.06 o
  -2  -3   7      351.22      388.87      4.07 o
  -1  -3   7       17.13       23.11      0.61 o
   0  -3   7       40.69       41.91      0.84 o
   1  -3   7       18.75       13.23      0.66 o
   2  -3   7      790.58      791.33     11.38 o
   3  -3   7     1588.91     1617.01     17.34 o
   4  -3   7        0.10        1.46      0.49 o
   5  -3   7      222.26      182.55      5.52 o
   6  -3   7       12.41       11.40      1.88 o
   7  -3   7        2.56        1.48      0.68 o
   8  -3   7        9.65       10.38      1.55 o
  -8  -2   7       14.19       15.37      1.32 o
  -7  -2   7       14.78       14.89      1.17 o
  -6  -2   7        6.86        4.92      0.56 o
  -5  -2   7      173.79      165.78      3.79 o
  -4  -2   7      517.95      507.46      5.25 o
  -3  -2   7      352.07      365.06      3.91 o
  -2  -2   7        8.58        7.68      0.36 o
  -1  -2   7     1037.82     1051.28     12.30 o
   0  -2   7      529.70      610.64      5.82 o
   1  -2   7      277.25      305.35      3.88 o
   2  -2   7      203.08      162.88      2.50 o
   3  -2   7       43.95       55.45      1.34 o
   4  -2   7      456.07      410.75      5.25 o
   5  -2   7      116.69       98.65      2.53 o
   6  -2   7        0.00        0.47      0.60 o
   7  -2   7       21.23       22.17      1.40 o
   8  -2   7        2.09        1.58      1.04 o
  -8  -1   7       10.32        9.94      1.18 o
  -7  -1   7        7.60        5.55      1.17 o
  -6  -1   7       16.85       21.01      1.22 o
  -5  -1   7       59.16       57.07      3.47 o
  -4  -1   7       18.92       14.65      0.62 o
  -3  -1   7      207.45      214.09      2.56 o
  -2  -1   7       19.70       19.73      0.93 o
  -1  -1   7      525.98      550.91      5.77 o
   0  -1   7       15.70       32.17      0.63 o
   1  -1   7      109.81      149.53      2.20 o
   2  -1   7      219.24      201.97      2.84 o
   3  -1   7       97.78       97.35      1.78 o
   4  -1   7      196.04      167.95      2.64 o
   5  -1   7        3.63        4.69      0.72 o
   6  -1   7      218.27      221.22      4.31 o
   7  -1   7       45.74       45.04      1.85 o
   8  -1   7        2.69        1.87      0.76 o
  -8   0   7        3.06        3.72      0.89 o
  -7   0   7       75.75       82.20      2.62 o
  -6   0   7       51.04       53.86      1.91 o
  -5   0   7       44.93       42.35      1.58 o
  -4   0   7       78.07       71.17      1.29 o
  -3   0   7      626.48      657.66      6.42 o
  -2   0   7       18.60       23.45      0.60 o
  -1   0   7     1326.04     1347.48     12.14 o
   0   0   7     3095.01     3456.04     30.17 o
   1   0   7      173.60      162.48      2.30 o
   2   0   7      838.19      920.91     10.03 o
   3   0   7       17.65       18.76      1.01 o
   4   0   7      586.35      684.47     22.31 o
   5   0   7        0.41        0.85      0.49 o
   6   0   7        3.63        3.50      0.72 o
   7   0   7        0.64        1.40      0.66 o
   8   0   7        2.34        4.64      0.87 o
   9   0   7        1.60        1.63      1.07 o
  -7   1   7        7.25        5.59      1.33 o
  -6   1   7        5.81        3.58      0.91 o
  -5   1   7        3.88        3.84      0.67 o
  -4   1   7      153.58      170.11      2.78 o
  -3   1   7      338.04      337.26      4.39 o
  -2   1   7       50.49       53.57      1.44 o
  -1   1   7      121.65      136.26      2.54 o
   0   1   7       36.78       62.90      1.20 o
   1   1   7        9.86       10.92      0.34 o
   2   1   7       31.61       40.11      0.70 o
   3   1   7     1105.98     1262.06     14.99 o
   4   1   7       29.00       23.29      0.66 o
   5   1   7      469.96      460.28      7.01 o
   6   1   7       27.36       24.62      1.26 o
   7   1   7       14.39       12.42      1.07 o
   8   1   7        1.79        1.98      0.72 o
   9   1   7        0.33        0.81      0.70 o
  -7   2   7        0.06       -0.02      0.70 o
  -6   2   7       29.35       28.94      1.50 o
  -5   2   7       13.61       13.21      1.02 o
  -4   2   7       91.59       89.93      2.44 o
  -3   2   7      139.91      151.41      2.50 o
  -2   2   7      637.41      694.63      7.95 o
  -1   2   7      635.91      596.77      5.70 o
   0   2   7       37.62       44.80      1.47 o
   1   2   7     1158.26     1204.52     10.87 o
   2   2   7       31.84       26.68      0.76 o
   3   2   7      121.48      130.39      1.70 o
   4   2   7       73.58       86.17      1.37 o
   5   2   7       35.12       42.90      1.15 o
   6   2   7        1.69        3.22      0.69 o
   7   2   7        4.35        5.93      1.11 o
   8   2   7        5.81        4.30      0.81 o
   9   2   7       12.39       17.27      1.42 o
  -6   3   7        0.85        1.63      0.64 o
  -5   3   7        7.49        4.93      0.79 o
  -4   3   7      336.45      305.42      5.29 o
  -3   3   7       18.71       20.26      0.90 o
  -2   3   7       40.80       38.38      1.09 o
  -1   3   7       83.85       71.86      1.49 o
   0   3   7      318.35      334.39      3.41 o
   1   3   7     1005.59     1040.39      9.51 o
   2   3   7      441.44      401.81      4.04 o
   3   3   7      159.67      160.04      2.00 o
   4   3   7       26.04       23.65      0.68 o
   5   3   7       96.65       93.20      1.54 o
   6   3   7      446.31      413.49      5.30 o
   7   3   7       36.08       35.04      1.56 o
   8   3   7        6.48        4.53      0.88 o
   9   3   7        9.27        8.66      1.11 o
  -6   4   7        5.90        7.42      1.04 o
  -5   4   7       74.30       72.02      2.33 o
  -4   4   7       13.14       11.60      1.54 o
  -3   4   7      115.85      101.16      2.19 o
  -2   4   7        2.03        2.70      0.45 o
  -1   4   7      335.78      329.54      4.32 o
   0   4   7      455.35      414.56      5.10 o
   1   4   7        3.62       10.54      0.39 o
   2   4   7      344.03      342.27      3.57 o
   3   4   7       90.93       99.00      1.57 o
   4   4   7        1.69        0.90      0.27 o
   5   4   7       11.62       12.85      0.70 o
   6   4   7        4.09        5.51      0.64 o
   7   4   7       13.89       20.21      1.01 o
   8   4   7        0.16       -0.19      0.58 o
   9   4   7        0.13       -0.05      0.67 o
  10   4   7        0.05       -0.65      1.13 o
  -5   5   7       11.61       10.00      1.11 o
  -4   5   7        3.57        4.40      0.79 o
  -3   5   7        2.14        1.67      0.54 o
  -2   5   7       15.81       11.42      0.76 o
  -1   5   7       66.86       54.78      1.39 o
   0   5   7       38.21       42.59      1.36 o
   1   5   7      100.85       97.24      1.79 o
   2   5   7       10.45       11.47      0.58 o
   3   5   7       20.09       18.09      0.60 o
   4   5   7       45.82       47.88      1.02 o
   5   5   7        5.20        7.54      0.53 o
   6   5   7       75.17       68.81      1.69 o
   7   5   7       45.11       54.76      1.90 o
   8   5   7        5.12        6.91      0.95 o
   9   5   7       11.90       15.92      1.60 o
  -5   6   7        2.50        3.66      0.90 o
  -4   6   7       27.13       26.52      1.48 o
  -3   6   7      124.34      113.48      2.41 o
  -2   6   7       58.55       50.30      1.47 o
  -1   6   7        9.66        5.96      0.66 o
   0   6   7       27.12       37.57      1.17 o
   1   6   7      219.23      215.17      3.18 o
   2   6   7      241.56      231.93      3.33 o
   3   6   7       26.65       23.41      0.72 o
   4   6   7       27.62       24.84      0.78 o
   5   6   7       53.08       50.67      1.19 o
   6   6   7        1.15        2.60      0.54 o
   7   6   7        8.31        8.40      0.83 o
   8   6   7        2.83        2.39      0.78 o
   9   6   7        3.34        3.53      1.30 o
  -4   7   7       39.42       36.48      1.78 o
  -3   7   7       39.52       38.77      1.44 o
  -2   7   7       25.28       24.84      1.13 o
  -1   7   7        1.42        2.10      0.51 o
   0   7   7       22.45       23.58      1.00 o
   1   7   7      165.04      169.35      2.80 o
   2   7   7      210.25      190.15      2.99 o
   3   7   7       58.05       60.98      1.48 o
   4   7   7      141.23      131.74      2.35 o
   5   7   7       57.34       60.83      2.23 o
   6   7   7       15.20       19.61      1.25 o
   7   7   7       17.21       17.23      1.26 o
   8   7   7        5.52        5.96      0.98 o
   9   7   7        2.10        0.59      1.11 o
  -4   8   7       20.97       18.82      2.11 o
  -3   8   7       52.48       54.39      1.82 o
  -2   8   7        2.33        2.67      0.63 o
  -1   8   7        1.83        1.59      1.39 o
   0   8   7        1.12        0.48      0.53 o
   1   8   7        6.57        2.90      0.70 o
   2   8   7      182.00      167.09      3.68 o
   3   8   7       25.08       24.35      1.35 o
   4   8   7       44.21       41.80      1.72 o
   5   8   7        3.98        3.15      0.59 o
   6   8   7       71.89       63.59      2.15 o
   7   8   7       19.18       19.24      1.36 o
   8   8   7        0.34        0.56      0.75 o
   9   8   7        0.02        0.71      0.89 o
  -2   9   7        5.45        6.71      1.12 o
  -1   9   7        0.58        1.42      0.76 o
   0   9   7       20.03       19.36      1.41 o
   1   9   7       62.33       65.78      2.34 o
   2   9   7       27.31       28.82      1.96 o
   3   9   7        4.00        6.66      0.92 o
   4   9   7        1.91        1.85      0.66 o
   5   9   7       11.13        8.86      1.01 o
   6   9   7       13.64       14.05      1.75 o
   7   9   7        0.14        0.29      0.69 o
   8   9   7        0.05        0.03      0.74 o
  -1  10   7        5.07        7.58      1.86 o
   0  10   7        4.83        4.18      1.02 o
   1  10   7        1.92        0.86      1.26 o
   2  10   7        3.25        1.91      0.80 o
   3  10   7        0.13        0.60      0.68 o
   4  10   7        0.98        0.76      0.60 o
   5  10   7        0.08        0.50      0.60 o
   6  10   7        6.96        8.29      1.59 o
   7  10   7        0.19        0.17      1.15 o
   8  10   7        0.04        0.21      1.19 o
   2  11   7        1.64        0.57      1.17 o
   3  11   7        5.08        5.60      1.06 o
   4  11   7        8.43        8.32      1.17 o
   5  11   7        1.26        0.54      0.83 o
   6  11   7        0.29       -0.02      1.09 o
  -5  -9   8       13.84       12.69      1.32 o
  -4  -9   8       10.09       11.75      1.26 o
  -3  -9   8        1.32        2.18      0.81 o
  -2  -9   8        0.27        0.23      1.16 o
  -1  -9   8       26.58       25.25      1.57 o
   0  -9   8        2.04        3.39      0.88 o
   1  -9   8        1.22        0.98      1.08 o
   2  -9   8        5.06        2.92      1.17 o
  -7  -8   8        2.84        4.03      1.61 o
  -6  -8   8        5.19        6.22      1.08 o
  -5  -8   8        1.03        0.24      0.69 o
  -4  -8   8       13.22       15.98      1.31 o
  -3  -8   8       19.04       23.08      1.47 o
  -2  -8   8       38.04       41.33      2.14 o
  -1  -8   8        0.17        0.12      1.07 o
   0  -8   8        5.82        5.95      0.97 o
   1  -8   8        0.56        0.24      0.65 o
   2  -8   8        2.90        5.41      1.00 o
   3  -8   8        9.01        9.07      1.17 o
  -7  -7   8        0.99        1.11      0.76 o
  -6  -7   8        0.27        0.10      0.64 o
  -5  -7   8       13.11       10.02      1.09 o
  -4  -7   8        4.51        4.23      0.66 o
  -3  -7   8        4.17        5.39      0.88 o
  -2  -7   8        6.11        8.81      1.26 o
  -1  -7   8        6.26        6.78      0.91 o
   0  -7   8       29.31       29.87      1.97 o
   1  -7   8       15.56       17.30      1.42 o
   2  -7   8       12.34       12.80      1.18 o
   3  -7   8       15.01       17.20      1.34 o
   4  -7   8        0.00       -0.15      0.86 o
  -7  -6   8        5.70        5.68      1.75 o
  -6  -6   8        1.47        1.06      0.68 o
  -5  -6   8        0.00       -0.37      0.51 o
  -4  -6   8       17.82       19.69      1.09 o
  -3  -6   8       90.83       79.66      1.88 o
  -2  -6   8       46.10       31.97      1.48 o
  -1  -6   8       23.25       24.91      1.31 o
   0  -6   8      254.74      255.12      4.83 o
   1  -6   8       21.66       23.69      1.38 o
   2  -6   8       19.31       23.00      1.36 o
   3  -6   8        1.89        1.69      0.71 o
   4  -6   8       17.15       19.72      1.73 o
   5  -6   8       22.92       25.27      2.07 o
  -8  -5   8       21.67       25.09      1.67 o
  -7  -5   8       48.90       50.78      2.11 o
  -6  -5   8        0.55        0.42      0.55 o
  -5  -5   8       28.27       27.93      1.41 o
  -4  -5   8        2.13        2.83      0.54 o
  -3  -5   8       17.36       16.40      0.86 o
  -2  -5   8        0.07        0.64      0.40 o
  -1  -5   8      410.89      430.87      6.87 o
   0  -5   8       62.03       66.46      2.03 o
   1  -5   8       91.71       93.78      2.48 o
   2  -5   8       89.33       98.17      2.59 o
   3  -5   8       10.44       13.27      0.86 o
   4  -5   8       39.52       43.81      1.45 o
   5  -5   8        0.05       -0.60      0.60 o
   6  -5   8       36.29       41.76      1.93 o
  -8  -4   8        6.97        9.42      1.84 o
  -7  -4   8       12.14       15.67      1.26 o
  -6  -4   8        1.19        1.11      0.56 o
  -5  -4   8        8.10        8.41      0.86 o
  -4  -4   8       26.04       25.01      1.06 o
  -3  -4   8      278.40      286.51      3.97 o
  -2  -4   8      382.48      375.17      4.80 o
  -1  -4   8        1.64        2.78      1.49 o
   0  -4   8      544.66      529.72      6.38 o
   1  -4   8     1004.78      975.80     10.93 o
   2  -4   8        3.49        5.25      0.65 o
   3  -4   8      154.91      155.60      4.41 o
   4  -4   8        1.46        3.03      0.59 o
   5  -4   8       15.27       12.67      1.08 o
   6  -4   8        5.01        5.61      0.92 o
   7  -4   8        6.64        5.92      1.11 o
  -8  -3   8        0.07        0.94      1.17 o
  -7  -3   8       39.65       38.26      2.71 o
  -6  -3   8       51.68       49.37      2.72 o
  -5  -3   8       12.15       10.97      0.71 o
  -4  -3   8       18.49       16.18      0.70 o
  -3  -3   8      170.70      155.94      1.88 o
  -2  -3   8       16.03       13.12      0.74 o
  -1  -3   8        0.37        0.69      0.22 o
   0  -3   8      205.28      199.52      2.89 o
   1  -3   8        7.55       10.91      1.02 o
   2  -3   8      317.90      300.36      4.12 o
   3  -3   8        0.95        1.68      0.52 o
   4  -3   8        4.81        5.00      0.64 o
   5  -3   8        5.27        6.96      1.31 o
   6  -3   8       14.95       15.10      1.19 o
   7  -3   8        1.88        2.46      0.76 o
  -8  -2   8        0.66        1.43      0.79 o
  -7  -2   8        0.11        0.10      0.51 o
  -6  -2   8        5.59        4.37      0.75 o
  -5  -2   8       10.02        9.78      0.68 o
  -4  -2   8       63.25       59.51      1.23 o
  -3  -2   8       26.07       24.39      1.01 o
  -2  -2   8       43.11       34.59      1.02 o
  -1  -2   8        4.60        3.45      0.40 o
   0  -2   8       16.35       18.81      0.61 o
   1  -2   8     1130.97     1143.83     12.39 o
   2  -2   8      339.15      324.85      4.28 o
   3  -2   8       52.95       55.91      1.41 o
   4  -2   8      119.64      136.51      4.35 o
   5  -2   8       61.33       63.26      3.60 o
   6  -2   8        0.07        0.44      0.59 o
   7  -2   8       14.60       15.13      1.26 o
   8  -2   8        4.12        5.26      1.41 o
  -8  -1   8       17.13       19.50      2.09 o
  -7  -1   8       39.37       51.80      2.05 o
  -6  -1   8       16.25       13.13      1.09 o
  -5  -1   8      306.10      293.18      5.15 o
  -4  -1   8      168.13      173.00      2.92 o
  -3  -1   8      349.72      317.34      3.53 o
  -2  -1   8       24.36       28.34      0.72 o
  -1  -1   8      267.97      270.34      2.95 o
   0  -1   8        0.01        1.80      0.23 o
   1  -1   8        0.03        0.18      0.23 o
   2  -1   8       55.07       63.63      1.37 o
   3  -1   8        0.92        2.04      0.41 o
   4  -1   8       97.81       87.61      1.97 o
   5  -1   8       28.07       28.40      1.35 o
   6  -1   8      185.25      161.16      3.59 o
   7  -1   8       90.41       77.55      2.48 o
   8  -1   8       13.03       11.47      1.22 o
  -7   0   8        3.27        7.20      1.05 o
  -6   0   8       12.63       14.70      1.15 o
  -5   0   8       37.59       38.39      1.55 o
  -4   0   8      133.85      128.34      2.32 o
  -3   0   8       30.06       28.70      0.94 o
  -2   0   8        1.86        2.96      0.30 o
  -1   0   8      106.15      105.04      1.55 o
   0   0   8      112.78       96.41      1.33 o
   1   0   8     1272.30     1448.73     15.29 o
   2   0   8       50.63       27.80      1.32 o
   3   0   8      589.65      617.10      7.17 o
   4   0   8       12.14        7.12      0.58 o
   5   0   8        2.18        4.69      0.71 o
   6   0   8        0.04        1.35      0.60 o
   7   0   8       33.47       37.92      1.73 o
   8   0   8       12.16       15.24      1.51 o
  -7   1   8       63.63       67.80      2.48 o
  -6   1   8      119.98      124.45      3.19 o
  -5   1   8        8.59        7.35      0.85 o
  -4   1   8      207.30      208.17      4.29 o
  -3   1   8     1015.42     1013.93     11.32 o
  -2   1   8        9.82       10.86      0.46 o
  -1   1   8      268.14      259.47      3.67 o
   0   1   8      204.55      172.27      2.01 o
   1   1   8       11.54        8.77      0.39 o
   2   1   8      546.81      648.84      6.18 o
   3   1   8      171.95      193.15      2.81 o
   4   1   8        1.50        0.54      0.71 o
   5   1   8        1.37        1.10      0.50 o
   6   1   8        2.80        4.66      0.77 o
   7   1   8       65.30       72.96      2.34 o
   8   1   8       15.57       19.55      1.40 o
   9   1   8        4.14        2.80      0.85 o
  -7   2   8        2.05        2.69      0.87 o
  -6   2   8        1.08        0.78      0.64 o
  -5   2   8        4.44        2.12      0.62 o
  -4   2   8      198.23      188.95      3.22 o
  -3   2   8      167.23      165.10      2.74 o
  -2   2   8       38.87       35.08      1.03 o
  -1   2   8       31.59       31.65      0.91 o
   0   2   8       49.61       25.97      0.60 o
   1   2   8     2279.95     2296.42     20.30 o
   2   2   8      520.68      555.24      5.39 o
   3   2   8      839.19      792.15      7.51 o
   4   2   8     1026.56     1075.21     11.82 o
   5   2   8       11.62       15.11      2.22 o
   6   2   8       17.80       14.28      1.07 o
   7   2   8        1.53        1.68      0.74 o
   8   2   8        5.78        8.24      1.02 o
   9   2   8        0.12       -0.58      0.62 o
  -6   3   8       20.50       22.54      1.48 o
  -5   3   8       62.31       60.27      3.53 o
  -4   3   8        0.08        0.94      0.54 o
  -3   3   8      843.67      832.09      9.67 o
  -2   3   8      238.16      235.36      3.43 o
  -1   3   8       26.49       32.61      2.48 o
   0   3   8       12.16       15.14      0.63 o
   1   3   8        2.81        1.34      0.34 o
   2   3   8      216.37      214.37      3.28 o
   3   3   8      340.80      326.06      3.51 o
   4   3   8       15.29       20.48      0.83 o
   5   3   8      251.05      244.79      3.57 o
   6   3   8        0.54        0.06      0.57 o
   7   3   8        0.01        0.64      0.60 o
   8   3   8        5.18        5.39      0.90 o
   9   3   8       12.11       13.96      1.31 o
  -6   4   8        1.66        2.40      0.76 o
  -5   4   8        3.99        4.74      0.84 o
  -4   4   8      128.72      113.62      2.87 o
  -3   4   8       47.47       43.57      1.38 o
  -2   4   8        0.69        1.97      0.73 o
  -1   4   8      134.52      136.73      2.35 o
   0   4   8       50.51       55.26      1.41 o
   1   4   8       64.53       72.09      1.46 o
   2   4   8      696.56      707.63      7.14 o
   3   4   8      190.95      181.10      2.26 o
   4   4   8       32.22       39.66      1.46 o
   5   4   8      157.42      155.65      2.22 o
   6   4   8       42.60       32.21      1.47 o
   7   4   8        7.37        4.98      0.84 o
   8   4   8        0.49        0.59      0.69 o
   9   4   8        2.94        4.00      2.17 o
  -5   5   8       23.73       23.64      1.50 o
  -4   5   8       12.81       11.94      1.08 o
  -3   5   8       84.56       66.88      1.77 o
  -2   5   8        5.55        9.75      0.85 o
  -1   5   8       89.36       98.41      2.10 o
   0   5   8        3.73        3.13      0.44 o
   1   5   8        0.17        1.97      0.97 o
   2   5   8       64.69       61.20      1.38 o
   3   5   8        1.08        0.58      0.27 o
   4   5   8      136.32      142.40      2.02 o
   5   5   8        6.46        5.58      0.50 o
   6   5   8       19.57       17.62      0.94 o
   7   5   8        9.01        9.23      1.01 o
   8   5   8        3.63        2.83      0.78 o
   9   5   8        2.61        2.07      0.86 o
  10   5   8        1.21        1.92      1.40 o
  -5   6   8       16.74       18.34      2.09 o
  -4   6   8        4.15        4.55      0.89 o
  -3   6   8        3.82        2.27      0.56 o
  -2   6   8       34.71       29.86      1.19 o
  -1   6   8       10.87       10.01      0.76 o
   0   6   8        8.20        5.78      0.58 o
   1   6   8       43.67       35.59      1.12 o
   2   6   8       47.75       41.26      1.19 o
   3   6   8      454.87      452.21      5.68 o
   4   6   8       69.77       64.75      1.29 o
   5   6   8       30.35       27.84      0.91 o
   6   6   8       74.10       63.38      1.65 o
   7   6   8       11.63       12.98      0.91 o
   8   6   8        9.28       11.28      1.59 o
   9   6   8        0.01       -0.10      0.96 o
  -4   7   8        2.06        1.94      0.76 o
  -3   7   8       22.04       21.66      1.70 o
  -2   7   8       31.40       28.26      1.21 o
  -1   7   8       51.41       48.97      1.50 o
   0   7   8       42.75       38.90      1.29 o
   1   7   8        0.08        0.08      0.36 o
   2   7   8      209.46      215.25      3.34 o
   3   7   8      147.91      142.17      4.22 o
   4   7   8        3.58        3.12      0.53 o
   5   7   8       45.78       45.46      1.37 o
   6   7   8        0.92        1.75      0.65 o
   7   7   8        5.22        2.18      0.77 o
   8   7   8        0.03       -0.73      0.92 o
   9   7   8        0.04        0.08      1.11 o
  -3   8   8       17.92       22.36      1.27 o
  -2   8   8        0.22        0.16      0.51 o
  -1   8   8       33.98       37.38      1.41 o
   0   8   8        3.05        2.71      0.72 o
   1   8   8        7.99        7.35      0.92 o
   2   8   8        3.32        7.20      0.89 o
   3   8   8       14.09       11.09      1.04 o
   4   8   8        8.19       10.73      1.01 o
   5   8   8       32.95       34.87      1.79 o
   6   8   8       33.33       32.97      2.45 o
   7   8   8        2.64        1.82      0.76 o
   8   8   8        5.58        4.76      0.98 o
  -2   9   8       42.92       46.99      2.23 o
  -1   9   8       47.74       48.24      2.15 o
   0   9   8        5.42        7.00      1.01 o
   1   9   8       38.38       44.69      1.97 o
   2   9   8       54.89       54.86      2.11 o
   3   9   8       10.97       11.69      1.13 o
   4   9   8        0.19       -0.02      0.87 o
   5   9   8        0.04        0.05      0.59 o
   6   9   8        6.61        9.00      1.55 o
   7   9   8       10.14        6.43      1.54 o
   8   9   8        8.15        9.06      1.24 o
   0  10   8       80.25       97.12      3.19 o
   1  10   8       20.93       21.81      1.59 o
   2  10   8       10.18        9.72      1.16 o
   3  10   8        8.49        7.12      1.02 o
   4  10   8        0.19        0.06      0.59 o
   5  10   8        9.54       10.09      1.15 o
   6  10   8        8.43        7.31      1.57 o
   7  10   8        0.73        0.27      1.19 o
   2  11   8        6.33        7.31      1.65 o
   3  11   8        0.48        1.13      0.77 o
   4  11   8        5.32        5.16      1.05 o
   5  11   8        7.18        9.22      1.99 o
  -4  -9   9        0.77        0.72      0.78 o
  -3  -9   9        7.39        5.77      1.05 o
  -2  -9   9       20.51       25.52      1.64 o
  -1  -9   9        2.33        2.70      0.88 o
   0  -9   9       11.82       12.26      1.33 o
   1  -9   9        8.52        9.67      1.65 o
  -5  -8   9        6.93        7.12      1.46 o
  -4  -8   9        6.29        6.12      1.94 o
  -3  -8   9       23.76       24.43      1.77 o
  -2  -8   9       20.75       18.64      1.39 o
  -1  -8   9       24.51       26.52      1.52 o
   0  -8   9       45.68       49.34      2.09 o
   1  -8   9       18.67       22.63      1.55 o
   2  -8   9        0.13       -0.67      0.79 o
   3  -8   9        4.87        5.85      1.13 o
  -7  -7   9        3.47        3.76      1.42 o
  -6  -7   9       16.28       21.06      1.54 o
  -5  -7   9        2.23        2.53      1.00 o
  -4  -7   9       17.00       21.81      1.41 o
  -3  -7   9       15.33       16.50      1.26 o
  -2  -7   9       50.84       52.28      2.92 o
  -1  -7   9       71.42       71.66      2.50 o
   0  -7   9       28.30       24.83      1.49 o
   1  -7   9       45.05       41.38      1.90 o
   2  -7   9       75.10       70.72      2.48 o
   3  -7   9        9.19       10.46      1.19 o
   4  -7   9        2.53        1.71      1.02 o
  -7  -6   9        0.98        0.43      0.68 o
  -6  -6   9        0.03        1.05      0.66 o
  -5  -6   9        9.09        7.11      1.02 o
  -4  -6   9        1.34        0.84      0.61 o
  -3  -6   9        0.32        0.02      0.57 o
  -2  -6   9       37.93       41.39      2.13 o
  -1  -6   9       28.84       28.48      1.45 o
   0  -6   9      105.81      112.98      4.63 o
   1  -6   9      276.66      287.78     13.82 o
   2  -6   9       53.76       57.39      2.86 o
   3  -6   9       35.19       42.40      1.85 o
   4  -6   9       39.44       50.52      2.06 o
   5  -6   9        2.03        1.19      0.96 o
  -7  -5   9        1.79        2.56      0.82 o
  -6  -5   9        4.90        5.12      0.84 o
  -5  -5   9       14.71       17.15      1.16 o
  -4  -5   9        0.03        0.80      0.46 o
  -3  -5   9        1.20       -0.03      0.53 o
  -2  -5   9       14.30       11.70      0.96 o
  -1  -5   9        0.02       -0.10      0.59 o
   0  -5   9       60.92       55.34      1.92 o
   1  -5   9        6.20        9.84      3.39 o
   2  -5   9       61.38       50.35      1.87 o
   3  -5   9       66.71       58.09      2.04 o
   4  -5   9        5.39        3.53      0.77 o
   5  -5   9        8.50        8.81      1.05 o
   6  -5   9        1.00        1.44      0.80 o
  -7  -4   9        1.65        3.42      0.89 o
  -6  -4   9        0.11        0.84      0.56 o
  -5  -4   9        0.62        0.31      0.46 o
  -4  -4   9       66.61       60.86      1.94 o
  -3  -4   9       34.33       31.59      1.36 o
  -2  -4   9        9.36        8.54      0.90 o
  -1  -4   9        3.45        6.33      1.05 o
   0  -4   9       41.79       40.14      1.20 o
   1  -4   9       90.60       94.24      1.96 o
   2  -4   9       17.86       17.56      1.79 o
   3  -4   9        6.85        7.19      0.72 o
   4  -4   9        0.14       -0.17      0.45 o
   5  -4   9        0.28        0.14      0.55 o
   6  -4   9        1.84        3.27      1.30 o
  -7  -3   9       14.81       18.02      2.09 o
  -6  -3   9       99.35      109.23      2.82 o
  -5  -3   9        0.00        0.49      0.46 o
  -4  -3   9      239.20      242.18      3.07 o
  -3  -3   9      406.21      402.75      4.00 o
  -2  -3   9       30.31       32.99      0.93 o
  -1  -3   9       46.34       47.67      1.07 o
   0  -3   9        0.21        0.24      0.30 o
   1  -3   9      205.98      184.72      4.39 o
   2  -3   9      233.07      204.90      3.20 o
   3  -3   9       64.27       68.21      1.69 o
   4  -3   9        0.06       -0.01      0.43 o
   5  -3   9        5.38        3.19      0.71 o
   6  -3   9        4.02        3.54      0.78 o
   7  -3   9        8.35       12.41      1.27 o
  -7  -2   9       37.08       39.59      1.89 o
  -6  -2   9       29.90       28.35      1.49 o
  -5  -2   9       29.07       28.57      1.38 o
  -4  -2   9       47.68       49.23      1.15 o
  -3  -2   9      530.37      552.45      5.77 o
  -2  -2   9        0.02        0.25      0.23 o
  -1  -2   9      416.51      407.77      4.41 o
   0  -2   9       25.80       24.66      0.85 o
   1  -2   9      356.58      358.99      4.61 o
   2  -2   9      107.74      105.10      1.76 o
   3  -2   9       98.91       90.20      1.91 o
   4  -2   9      676.79      661.82      8.00 o
   5  -2   9       69.66       65.94      2.43 o
   6  -2   9        0.41        1.36      0.62 o
   7  -2   9        1.90        2.25      0.94 o
  -8  -1   9        0.83        0.75      1.13 o
  -7  -1   9        0.00       -0.77      1.07 o
  -6  -1   9       29.66       36.60      1.85 o
  -5  -1   9       20.37       19.69      1.18 o
  -4  -1   9      355.76      374.03      5.00 o
  -3  -1   9      539.87      529.61      5.62 o
  -2  -1   9      171.87      156.63      2.07 o
  -1  -1   9       27.22       24.64      0.66 o
   0  -1   9        3.45        6.62      0.47 o
   1  -1   9      160.99      168.39      2.56 o
   2  -1   9      260.93      244.75      3.43 o
   3  -1   9      229.06      238.73      3.47 o
   4  -1   9       50.98       49.69      1.40 o
   5  -1   9      256.13      244.51      7.59 o
   6  -1   9      105.32       96.62      2.72 o
   7  -1   9        0.10        0.58      0.67 o
   8  -1   9        0.82        2.40      0.83 o
  -7   0   9        2.20        4.68      1.00 o
  -6   0   9       17.39       14.33      1.21 o
  -5   0   9       23.39       18.69      1.19 o
  -4   0   9      134.77      137.89      2.50 o
  -3   0   9       18.88       16.21      0.81 o
  -2   0   9      317.61      301.55      3.35 o
  -1   0   9      100.40       93.91      1.38 o
   0   0   9        1.80        0.43      0.25 o
   1   0   9       16.74       17.75      0.70 o
   2   0   9      315.03      316.28      4.12 o
   3   0   9      131.23      141.23      2.37 o
   4   0   9       70.96       56.54      1.43 o
   5   0   9      124.74      121.49      4.10 o
   6   0   9        1.48        1.12      0.61 o
   7   0   9       61.35       60.58      4.54 o
   8   0   9        6.75        7.36      1.08 o
  -7   1   9        1.79        0.16      0.76 o
  -6   1   9        0.62        0.21      0.67 o
  -5   1   9       10.27       11.24      1.04 o
  -4   1   9       31.82       31.87      1.17 o
  -3   1   9      412.21      403.17      5.25 o
  -2   1   9      418.57      392.57      5.01 o
  -1   1   9      315.16      314.77      3.38 o
   0   1   9      161.44      152.82      2.71 o
   1   1   9      158.40      144.14      4.37 o
   2   1   9      252.58      244.92      3.77 o
   3   1   9      201.42      195.18      2.91 o
   4   1   9       31.70       31.47      3.59 o
   5   1   9       41.24       35.45      1.46 o
   6   1   9      163.90      148.08      3.36 o
   7   1   9        7.17        7.59      1.10 o
   8   1   9       47.90       45.57      1.99 o
  -6   2   9        0.66        2.88      1.43 o
  -5   2   9       14.62       11.97      1.09 o
  -4   2   9        0.07        0.55      0.44 o
  -3   2   9      760.81      762.15      8.97 o
  -2   2   9      253.92      231.85      3.40 o
  -1   2   9        2.61        3.40      0.41 o
   0   2   9       86.56       83.91      1.25 o
   1   2   9       12.23       10.67      0.42 o
   2   2   9        2.49        3.51      0.44 o
   3   2   9       84.99       73.77      1.55 o
   4   2   9        7.50        7.45      0.60 o
   5   2   9        5.29        5.60      0.58 o
   6   2   9        4.21        3.05      0.87 o
   7   2   9       10.90        6.52      0.93 o
   8   2   9        5.82        8.42      1.09 o
   9   2   9       13.29       19.39      1.52 o
  -6   3   9        0.33        1.25      0.76 o
  -5   3   9        4.05        4.00      0.81 o
  -4   3   9       26.37       23.11      1.30 o
  -3   3   9      109.83      105.46      2.20 o
  -2   3   9       11.85        9.93      0.71 o
  -1   3   9      250.36      257.34      3.64 o
   0   3   9      210.90      218.90      3.14 o
   1   3   9      259.25      240.17      2.71 o
   2   3   9      567.09      524.89      6.09 o
   3   3   9       50.10       41.29      0.90 o
   4   3   9       58.40       62.37      1.46 o
   5   3   9       69.33       83.12      1.82 o
   6   3   9        2.30        2.11      0.66 o
   7   3   9       10.64       16.16      1.23 o
   8   3   9        0.48       -0.02      0.67 o
   9   3   9        2.80        4.02      0.99 o
  -5   4   9        4.88        4.08      0.83 o
  -4   4   9        1.03        0.18      0.52 o
  -3   4   9       76.15       83.98      1.98 o
  -2   4   9      115.50      100.81      2.10 o
  -1   4   9       13.03       10.08      0.67 o
   0   4   9      127.09      121.16      2.15 o
   1   4   9      286.89      305.12      4.06 o
   2   4   9      130.84      138.85      1.86 o
   3   4   9        0.59        1.91      0.43 o
   4   4   9      106.51      107.05      1.69 o
   5   4   9       85.74       82.00      1.81 o
   6   4   9        0.13       -0.08      0.54 o
   7   4   9       88.45       82.16      2.50 o
   8   4   9       12.11       13.40      1.23 o
   9   4   9        8.35       11.94      1.30 o
  -5   5   9        6.83        4.82      0.96 o
  -4   5   9        6.84        4.94      0.83 o
  -3   5   9        0.01       -0.13      0.43 o
  -2   5   9      105.72       97.91      2.14 o
  -1   5   9      150.98      135.37      2.51 o
   0   5   9       27.54       28.89      1.04 o
   1   5   9      240.91      244.87      3.55 o
   2   5   9      100.11       96.40      1.87 o
   3   5   9        0.12        0.24      0.30 o
   4   5   9        0.46        0.38      0.28 o
   5   5   9      134.06      147.45      2.21 o
   6   5   9      200.36      200.53      4.09 o
   7   5   9        0.01       -0.58      0.58 o
   8   5   9        6.78        6.48      1.47 o
   9   5   9        9.05        8.81      1.37 o
  -4   6   9        0.50        1.81      0.69 o
  -3   6   9        0.12        0.22      0.46 o
  -2   6   9        0.33        0.53      0.43 o
  -1   6   9        8.70        6.78      0.69 o
   0   6   9       47.14       43.56      1.63 o
   1   6   9       46.84       49.26      1.37 o
   2   6   9        4.40        3.99      0.53 o
   3   6   9      108.84      106.92      2.09 o
   4   6   9       47.07       44.91      1.09 o
   5   6   9       18.51       21.74      0.84 o
   6   6   9        5.17        3.59      0.81 o
   7   6   9        3.14        5.84      1.18 o
   8   6   9        8.52        6.76      1.02 o
   9   6   9        0.11       -0.94      0.94 o
  -4   7   9        2.75        3.55      1.32 o
  -3   7   9        6.11        6.08      0.81 o
  -2   7   9       22.77       22.21      1.13 o
  -1   7   9       14.46       13.04      0.89 o
   0   7   9        3.60        3.89      0.60 o
   1   7   9       27.22       24.35      1.15 o
   2   7   9       16.68       17.45      0.90 o
   3   7   9      161.78      145.65      2.62 o
   4   7   9       63.28       65.00      1.66 o
   5   7   9        9.80       11.77      0.82 o
   6   7   9       14.12       13.77      1.32 o
   7   7   9       19.83       19.28      1.80 o
   8   7   9        0.34       -0.36      0.96 o
   9   7   9        1.23        1.00      1.21 o
  -3   8   9       69.37       77.29      2.86 o
  -2   8   9       11.11       13.02      1.02 o
  -1   8   9       31.05       35.76      1.60 o
   0   8   9       30.28       31.75      2.14 o
   1   8   9       13.03       14.11      0.91 o
   2   8   9       23.75       19.82      1.29 o
   3   8   9        4.12        5.14      0.82 o
   4   8   9        0.00        0.29      0.52 o
   5   8   9        1.41        1.18      0.60 o
   6   8   9       14.62       16.85      1.80 o
   7   8   9       22.01       21.53      1.46 o
   8   8   9        2.34        3.80      1.34 o
  -2   9   9       91.55       86.40      4.57 o
  -1   9   9       14.22       16.39      1.46 o
   0   9   9        0.20        0.35      0.61 o
   1   9   9        1.95        1.40      0.74 o
   2   9   9        2.31        3.66      0.83 o
   3   9   9       33.46       30.90      1.63 o
   4   9   9        2.85        2.83      1.54 o
   5   9   9        2.56        1.90      0.70 o
   6   9   9        2.32        3.78      1.29 o
   7   9   9        5.73        4.76      1.42 o
   0  10   9       20.42       19.48      1.64 o
   1  10   9        6.80        8.63      1.20 o
   2  10   9       13.67       16.35      2.96 o
   3  10   9        0.00       -0.91      1.63 o
   4  10   9        1.45        1.49      0.69 o
   5  10   9        0.27        0.14      1.44 o
   6  10   9       13.79       14.51      1.98 o
   7  10   9        6.04       10.36      1.86 o
   3  11   9        0.44       -0.86      0.94 o
   4  11   9        0.07        0.76      0.76 o
   5  11   9        2.29        1.64      0.86 o
  -3  -9  10        0.94        2.48      1.42 o
  -4  -8  10       16.45       17.01      1.45 o
  -3  -8  10       46.65       43.14      2.07 o
  -2  -8  10        8.14        7.11      1.08 o
  -1  -8  10        0.94        2.03      0.81 o
   0  -8  10        0.15       -0.03      0.69 o
   1  -8  10       11.71       12.54      1.34 o
   2  -8  10       13.04       16.86      1.50 o
  -6  -7  10        2.84        3.49      1.19 o
  -5  -7  10        0.44        2.11      1.06 o
  -4  -7  10       11.08       12.50      1.22 o
  -3  -7  10        4.46        5.06      0.96 o
  -2  -7  10       10.32       13.47      1.23 o
  -1  -7  10       26.42       32.03      1.65 o
   0  -7  10        9.01        9.31      1.13 o
   1  -7  10       54.38       51.91      2.17 o
   2  -7  10        2.19        1.61      0.85 o
   3  -7  10       16.30       16.57      1.41 o
  -7  -6  10        1.93        1.61      1.34 o
  -6  -6  10        1.61        0.52      0.84 o
  -5  -6  10        1.66        1.78      0.96 o
  -4  -6  10        2.48        1.09      0.66 o
  -3  -6  10       27.45       29.69      1.53 o
  -2  -6  10       24.33       20.56      1.28 o
  -1  -6  10        6.32        5.84      0.89 o
   0  -6  10        2.96        2.72      0.91 o
   1  -6  10       13.68       10.57      1.11 o
   2  -6  10       17.91       13.29      1.21 o
   3  -6  10       22.73       25.22      2.03 o
   4  -6  10        1.71        2.79      0.87 o
  -7  -5  10        2.58        4.99      1.38 o
  -6  -5  10        0.15       -0.15      1.27 o
  -5  -5  10        0.59        0.36      0.59 o
  -4  -5  10        0.29        0.22      0.56 o
  -3  -5  10       12.26       13.06      1.08 o
  -2  -5  10      165.82      155.31      3.47 o
  -1  -5  10        4.41        2.89      0.69 o
   0  -5  10        1.08        1.01      0.59 o
   1  -5  10        0.10        0.21      0.51 o
   2  -5  10       35.23       37.47      1.66 o
   3  -5  10        7.44        8.36      1.00 o
   4  -5  10       14.58       12.23      1.15 o
   5  -5  10        4.23        6.43      1.32 o
  -7  -4  10        2.34        3.38      1.34 o
  -6  -4  10       65.79       67.05      2.28 o
  -5  -4  10       49.80       55.40      1.53 o
  -4  -4  10        0.09        0.52      0.66 o
  -3  -4  10        8.00        7.17      0.84 o
  -2  -4  10      135.84      139.79      3.12 o
  -1  -4  10      114.56       96.81      2.53 o
   0  -4  10        0.06        1.33      0.57 o
   1  -4  10       10.85       13.34      0.83 o
   2  -4  10       85.08       90.39      4.29 o
   3  -4  10        8.10       13.28      0.89 o
   4  -4  10        3.16        2.97      0.62 o
   5  -4  10       20.67       28.14      1.54 o
   6  -4  10        0.00        0.61      0.68 o
  -7  -3  10       63.59       76.64      3.91 o
  -6  -3  10        3.44        3.05      1.17 o
  -5  -3  10       59.61       59.51      1.96 o
  -4  -3  10        6.22        6.69      0.56 o
  -3  -3  10        2.73        2.81      0.40 o
  -2  -3  10      183.50      186.26      3.00 o
  -1  -3  10       57.31       57.55      1.26 o
   0  -3  10      118.80      104.90      2.01 o
   1  -3  10        0.87        1.66      0.48 o
   2  -3  10      105.04      103.80      2.15 o
   3  -3  10      214.44      180.62      4.68 o
   4  -3  10       56.95       48.21      1.50 o
   5  -3  10        3.85        3.58      0.77 o
   6  -3  10       21.06       19.50      1.38 o
   7  -3  10        5.51        4.33      0.93 o
  -7  -2  10        5.06        6.08      1.61 o
  -6  -2  10       24.77       26.81      1.92 o
  -5  -2  10      146.73      145.43      3.31 o
  -4  -2  10        3.22        3.10      0.46 o
  -3  -2  10      113.45      107.12      1.76 o
  -2  -2  10       20.11       14.43      0.75 o
  -1  -2  10        7.22        6.19      0.53 o
   0  -2  10      207.44      197.47      3.06 o
   1  -2  10      111.24      130.16      5.01 o
   2  -2  10       17.49       14.97      0.82 o
   3  -2  10       18.89       20.74      1.00 o
   4  -2  10       32.13       33.46      1.38 o
   5  -2  10       27.06       25.48      1.68 o
   6  -2  10        0.00        0.29      0.57 o
   7  -2  10        3.32        4.05      0.85 o
  -7  -1  10       16.77       17.29      2.00 o
  -6  -1  10       35.72       34.44      2.44 o
  -5  -1  10       30.26       26.05      1.36 o
  -4  -1  10      163.93      159.01      4.63 o
  -3  -1  10      218.22      223.00      3.37 o
  -2  -1  10      284.46      274.16      3.19 o
  -1  -1  10       10.49       12.27      0.98 o
   0  -1  10      159.71      159.32      2.51 o
   1  -1  10        0.31        1.90      1.71 o
   2  -1  10       27.17       28.16      1.00 o
   3  -1  10       36.31       36.79      1.65 o
   4  -1  10        6.95        8.68      0.63 o
   5  -1  10        8.10        8.12      2.03 o
   6  -1  10        0.02       -0.03      0.54 o
   7  -1  10       10.58       14.07      2.20 o
  -7   0  10        1.61        1.10      0.80 o
  -6   0  10       55.29       65.87      2.31 o
  -5   0  10       37.27       39.59      1.67 o
  -4   0  10       59.58       58.87      1.60 o
  -3   0  10        3.40        5.26      0.61 o
  -2   0  10      265.12      262.16      3.06 o
  -1   0  10      506.03      520.33      5.24 o
   0   0  10      235.61      204.35      4.75 o
   1   0  10     1817.43     1832.81     19.37 o
   2   0  10      136.29      141.28      2.38 o
   3   0  10      236.26      222.40      3.32 o
   4   0  10       40.29       35.81      1.18 o
   5   0  10        4.25        4.96      0.80 o
   6   0  10       21.82       20.34      1.30 o
   7   0  10        1.78        2.24      1.15 o
   8   0  10        8.51        5.65      1.01 o
  -6   1  10        4.65        4.12      0.91 o
  -5   1  10       57.55       49.49      1.90 o
  -4   1  10        1.49        0.58      0.45 o
  -3   1  10        8.96        7.43      0.67 o
  -2   1  10      440.64      433.04      5.50 o
  -1   1  10      292.12      272.43      3.08 o
   0   1  10      463.43      456.85      5.53 o
   1   1  10      348.41      307.46      4.03 o
   2   1  10       36.86       30.95      1.97 o
   3   1  10        1.13        4.83      0.89 o
   4   1  10        0.10        1.47      0.43 o
   5   1  10        3.54        9.17      1.50 o
   6   1  10       41.89       45.45      1.83 o
   7   1  10       18.16       19.84      1.40 o
   8   1  10        0.63        0.08      0.65 o
  -6   2  10       15.68       16.94      1.39 o
  -5   2  10      126.05      127.00      4.14 o
  -4   2  10        1.66        2.40      0.64 o
  -3   2  10        4.47        5.92      0.95 o
  -2   2  10       44.55       42.79      1.27 o
  -1   2  10      362.19      344.88      4.56 o
   0   2  10      615.50      584.80      6.88 o
   1   2  10       24.28       23.06      1.27 o
   2   2  10      666.65      667.16      7.72 o
   3   2  10      156.73      166.46      2.67 o
   4   2  10        0.04        0.14      0.36 o
   5   2  10       22.21       18.81      0.91 o
   6   2  10        5.46        5.81      0.86 o
   7   2  10       10.43        7.86      1.02 o
   8   2  10       16.75       16.92      1.39 o
  -6   3  10        6.30        4.13      0.98 o
  -5   3  10       15.79       18.09      1.32 o
  -4   3  10      161.07      145.66      3.38 o
  -3   3  10      208.51      185.57      5.14 o
  -2   3  10       31.88       31.25      1.16 o
  -1   3  10        4.02        2.80      0.46 o
   0   3  10       30.76       25.40      0.90 o
   1   3  10      187.03      186.77      2.78 o
   2   3  10      271.45      263.51      3.60 o
   3   3  10      309.81      282.25      3.87 o
   4   3  10       12.61        8.29      0.64 o
   5   3  10        8.39        8.91      0.70 o
   6   3  10       23.86       28.90      1.55 o
   7   3  10       81.37       85.43      2.61 o
   8   3  10        3.88        4.30      0.93 o
   9   3  10        4.86        5.93      1.71 o
  -5   4  10       25.86       30.23      1.65 o
  -4   4  10       35.64       37.79      2.04 o
  -3   4  10       25.03       20.73      1.06 o
  -2   4  10       18.02       16.97      0.94 o
  -1   4  10       22.43       18.07      0.87 o
   0   4  10       34.00       40.52      1.18 o
   1   4  10      320.75      313.18      4.38 o
   2   4  10       94.41       86.49      1.73 o
   3   4  10      735.47      706.02      8.22 o
   4   4  10       35.08       31.37      1.09 o
   5   4  10        8.94       11.30      0.78 o
   6   4  10        1.19       -0.12      0.56 o
   7   4  10       11.07       11.66      1.14 o
   8   4  10        2.66        4.84      0.99 o
   9   4  10        0.66        0.36      0.86 o
  -5   5  10        2.95        3.19      1.32 o
  -4   5  10       18.66       20.83      1.42 o
  -3   5  10      119.28      113.12      2.50 o
  -2   5  10        0.22        1.29      0.50 o
  -1   5  10      144.76      118.45      2.37 o
   0   5  10       33.70       29.66      1.08 o
   1   5  10      100.81       89.49      1.87 o
   2   5  10      307.71      302.75      4.18 o
   3   5  10       38.02       36.57      1.16 o
   4   5  10        7.44        5.75      0.58 o
   5   5  10        3.66        3.04      0.57 o
   6   5  10        4.98        2.25      0.73 o
   7   5  10       17.15       14.70      1.22 o
   8   5  10        3.06        5.38      0.99 o
   9   5  10        0.54        1.43      1.20 o
  -4   6  10       14.10       15.78      1.33 o
  -3   6  10       21.92       25.91      1.25 o
  -2   6  10        8.38        7.79      0.84 o
  -1   6  10       11.35        8.49      0.76 o
   0   6  10       39.01       29.59      1.16 o
   1   6  10       13.26       17.37      1.08 o
   2   6  10      188.70      192.49      3.50 o
   3   6  10       66.78       64.93      1.78 o
   4   6  10        3.05        2.78      0.52 o
   5   6  10       64.62       54.63      1.52 o
   6   6  10       25.79       28.08      1.46 o
   7   6  10        6.40        3.34      1.55 o
   8   6  10        0.40        0.41      0.75 o
  -3   7  10        2.31        3.22      0.69 o
  -2   7  10       30.25       30.35      1.32 o
  -1   7  10       19.72       18.96      1.08 o
   0   7  10        4.33        5.52      0.68 o
   1   7  10        0.84        0.34      0.41 o
   2   7  10        7.32        9.43      0.75 o
   3   7  10       43.41       41.10      1.33 o
   4   7  10       40.00       35.26      1.24 o
   5   7  10       13.68        9.60      1.04 o
   6   7  10        0.14        0.73      0.83 o
   7   7  10        1.23        1.36      1.00 o
   8   7  10        0.32        0.94      1.04 o
  -3   8  10       35.08       38.55      2.82 o
  -2   8  10       28.63       28.60      1.40 o
  -1   8  10        0.17        0.04      0.53 o
   0   8  10       14.09       14.77      0.98 o
   1   8  10        2.80        2.46      0.58 o
   2   8  10        2.49        3.31      0.59 o
   3   8  10      143.12      133.24      4.46 o
   4   8  10        3.58        2.15      0.72 o
   5   8  10        6.09        6.41      0.94 o
   8   8  10        1.40        2.92      1.34 o
  -1   9  10       25.11       24.11      1.70 o
   0   9  10        2.07        2.21      0.86 o
   1   9  10        1.68        3.67      0.88 o
   2   9  10       28.06       29.26      1.63 o
   3   9  10        0.21        0.86      0.85 o
   4   9  10       16.81       20.25      1.41 o
   5   9  10       16.75       19.10      1.40 o
   6   9  10        0.69       -0.08      0.98 o
   1  10  10        0.32       -0.67      0.67 o
   2  10  10        3.01        2.40      0.86 o
   3  10  10        8.87        9.26      1.17 o
   4  10  10        5.90        7.52      1.10 o
   5  10  10        0.22        0.18      0.83 o
   6  10  10        0.23       -0.75      1.09 o
  -4  -8  11        5.65        5.72      1.65 o
  -3  -8  11        0.57       -0.03      1.11 o
  -2  -8  11       49.99       56.50      2.59 o
  -1  -8  11       57.43       57.91      2.75 o
   0  -8  11        2.46        3.13      0.98 o
  -5  -7  11        0.02       -0.31      0.92 o
  -4  -7  11        0.56       -0.04      0.71 o
  -3  -7  11       30.82       28.52      1.71 o
  -2  -7  11       34.08       36.75      1.86 o
  -1  -7  11        1.32        1.65      1.00 o
   0  -7  11       55.80       55.32      3.15 o
   1  -7  11       18.92       21.96      1.59 o
   2  -7  11        0.12        0.45      0.77 o
   3  -7  11        7.64        9.81      2.05 o
  -6  -6  11        1.32       -0.13      0.88 o
  -5  -6  11        6.85        8.23      1.48 o
  -4  -6  11        2.50        2.92      0.84 o
  -3  -6  11        0.00       -0.58      0.58 o
  -2  -6  11        4.47        3.14      0.81 o
  -1  -6  11       32.59       38.33      1.79 o
   0  -6  11       73.17       72.15      2.46 o
   1  -6  11        0.27        0.68      1.35 o
   2  -6  11       40.38       40.87      2.50 o
   3  -6  11        0.01       -0.55      0.55 o
   4  -6  11        2.13        1.27      0.82 o
  -6  -5  11       16.66       18.54      1.90 o
  -5  -5  11        5.36        4.97      1.13 o
  -4  -5  11       73.66       76.17      6.35 o
  -3  -5  11       53.20       48.55      1.90 o
  -2  -5  11       14.82       17.43      1.18 o
  -1  -5  11       12.37        9.85      1.00 o
   0  -5  11       10.77       10.41      1.04 o
   1  -5  11      132.48      113.69      3.19 o
   2  -5  11       10.40        9.32      1.07 o
   3  -5  11       14.45       12.15      1.18 o
   4  -5  11        1.48        1.70      0.73 o
   5  -5  11        3.97        6.68      1.38 o
  -7  -4  11        1.66        1.00      1.32 o
  -6  -4  11        2.01        1.50      1.19 o
  -5  -4  11        2.04        0.79      0.84 o
  -4  -4  11       12.07       13.07      1.08 o
  -3  -4  11       58.64       52.81      2.99 o
  -2  -4  11       76.18       80.96      2.35 o
  -1  -4  11      102.20       83.52      2.39 o
   0  -4  11       24.70       27.40      1.39 o
   1  -4  11      153.64      143.81      3.38 o
   2  -4  11        0.22        0.36      0.49 o
   3  -4  11       19.73       20.06      1.08 o
   4  -4  11        0.69        1.61      0.59 o
   5  -4  11        0.93        1.90      1.31 o
   6  -4  11       11.23       13.09      2.03 o
  -7  -3  11        0.91        1.40      1.19 o
  -6  -3  11       22.69       28.78      2.36 o
  -5  -3  11        9.91        8.06      1.38 o
  -4  -3  11        9.40       13.20      1.01 o
  -3  -3  11        0.66        0.26      0.53 o
  -2  -3  11       21.73       22.24      0.97 o
  -1  -3  11        8.51        6.86      0.56 o
   0  -3  11       68.39       68.89      1.66 o
   1  -3  11       17.78       15.62      0.88 o
   2  -3  11       51.15       51.45      1.54 o
   3  -3  11        0.29        0.74      0.49 o
   4  -3  11       33.06       36.07      1.38 o
   5  -3  11        5.51        4.28      0.82 o
   6  -3  11        6.99        7.12      1.04 o
  -7  -2  11        1.60        2.84      1.30 o
  -6  -2  11        6.70        5.09      0.92 o
  -5  -2  11        3.23        3.36      1.00 o
  -4  -2  11       12.71       10.14      0.80 o
  -3  -2  11        8.46        8.97      0.71 o
  -2  -2  11       41.53       36.36      1.17 o
  -1  -2  11      171.48      159.35      2.63 o
   0  -2  11      196.82      186.13      2.96 o
   1  -2  11       41.36       45.56      1.32 o
   2  -2  11      743.77      772.65      9.09 o
   3  -2  11      107.61      119.54      2.41 o
   4  -2  11       24.33       24.32      1.36 o
   5  -2  11        0.61       -0.07      0.56 o
   6  -2  11        0.24       -0.38      0.57 o
   7  -2  11        3.25        4.26      1.04 o
  -7  -1  11       10.45       12.25      1.31 o
  -6  -1  11        8.70       11.01      1.17 o
  -5  -1  11       11.68       11.79      1.08 o
  -4  -1  11      223.93      210.86      3.44 o
  -3  -1  11      524.67      511.83      8.12 o
  -2  -1  11      143.76      135.83      2.37 o
  -1  -1  11       95.90       91.93      1.82 o
   0  -1  11        0.23        0.44      0.33 o
   1  -1  11      273.68      248.63      3.59 o
   2  -1  11       36.19       32.94      1.13 o
   3  -1  11      200.06      169.11      2.87 o
   4  -1  11       17.18       14.17      0.86 o
   5  -1  11        9.09        6.89      1.23 o
   6  -1  11        8.80        8.24      1.40 o
   7  -1  11       46.26       49.53      3.29 o
  -6   0  11        0.28        0.70      0.68 o
  -5   0  11        8.11       10.67      1.07 o
  -4   0  11       66.69       67.44      1.75 o
  -3   0  11      130.19      127.14      2.40 o
  -2   0  11      149.77      143.69      3.27 o
  -1   0  11       94.48       94.67      1.83 o
   0   0  11       14.47       17.44      0.78 o
   1   0  11       20.05       20.01      0.88 o
   2   0  11       99.05       82.01      1.76 o
   3   0  11      448.89      406.41      5.32 o
   4   0  11        0.55        1.53      0.46 o
   5   0  11       10.56        8.49      0.93 o
   6   0  11        0.09        0.55      0.80 o
   7   0  11       41.12       43.05      1.97 o
  -6   1  11       34.52       41.30      1.95 o
  -5   1  11        7.16        7.29      0.94 o
  -4   1  11       37.36       36.02      1.32 o
  -3   1  11      231.29      223.44      3.54 o
  -2   1  11      234.01      213.72      6.45 o
  -1   1  11      115.39      124.21      2.98 o
   0   1  11      195.46      192.80      2.90 o
   1   1  11      108.10       93.74      2.36 o
   2   1  11      370.80      370.31      4.84 o
   3   1  11       25.33       18.78      0.90 o
   4   1  11       18.39       17.05      0.88 o
   5   1  11       17.74       16.91      0.92 o
   6   1  11        0.32        0.18      0.70 o
   7   1  11        0.07        0.28      0.71 o
   8   1  11        0.20        1.24      0.83 o
  -6   2  11       28.08       23.49      1.87 o
  -5   2  11       18.56       18.32      1.36 o
  -4   2  11        0.93        1.44      0.59 o
  -3   2  11        0.03        0.82      0.47 o
  -2   2  11        1.76        1.80      0.58 o
  -1   2  11        2.04        0.56      0.36 o
   0   2  11      206.93      199.38      4.04 o
   1   2  11       18.22       23.15      1.09 o
   2   2  11      283.39      273.38      3.82 o
   3   2  11      286.58      281.55      4.09 o
   4   2  11      316.81      302.58      4.28 o
   5   2  11       70.78       67.55      2.76 o
   6   2  11        0.56        1.97      0.84 o
   7   2  11        6.16        5.24      0.95 o
   8   2  11        3.76        5.91      1.06 o
  -5   3  11        0.10        1.13      0.70 o
  -4   3  11        2.07        3.94      0.81 o
  -3   3  11        0.40        1.31      0.48 o
  -2   3  11      183.08      183.65      3.42 o
  -1   3  11      179.71      164.13      2.78 o
   0   3  11       44.22       36.38      2.80 o
   1   3  11        1.87        2.54      0.61 o
   2   3  11      122.31      105.25      3.61 o
   3   3  11      153.23      165.71      2.73 o
   4   3  11      124.33      127.17      2.38 o
   5   3  11       27.38       30.99      1.18 o
   6   3  11       26.14       27.41      3.70 o
   7   3  11        6.70        6.73      1.02 o
   8   3  11        0.39       -0.08      1.14 o
  -5   4  11        3.68        3.78      0.92 o
  -4   4  11        2.13        5.66      0.94 o
  -3   4  11        0.36        0.53      0.47 o
  -2   4  11       51.93       46.90      1.48 o
  -1   4  11        0.65        0.02      0.36 o
   0   4  11        2.06        2.25      0.46 o
   1   4  11        0.85        1.02      0.36 o
   2   4  11      170.09      171.10      3.69 o
   3   4  11      897.50      936.08     10.62 o
   4   4  11        0.20        0.47      0.78 o
   5   4  11       59.04       51.61      1.75 o
   6   4  11       21.51       20.28      1.29 o
   7   4  11       27.53       29.29      1.61 o
   8   4  11        0.37        1.92      0.82 o
  -4   5  11        2.94        6.29      1.00 o
  -3   5  11       26.08       30.40      1.33 o
  -2   5  11        6.29        2.77      0.60 o
  -1   5  11       27.96       38.59      1.34 o
   0   5  11       41.35       42.74      1.33 o
   1   5  11        4.47        4.05      0.53 o
   2   5  11       54.69       56.15      1.46 o
   3   5  11      186.27      174.47      3.82 o
   4   5  11       93.34       98.64      6.17 o
   5   5  11       71.23       71.78      1.80 o
   6   5  11        1.61        2.82      0.71 o
   7   5  11        7.37        7.20      1.02 o
   8   5  11        0.00        0.90      0.75 o
   9   5  11        1.11        1.19      1.34 o
  -3   6  11       14.67       16.45      1.11 o
  -2   6  11       54.60       50.46      1.91 o
  -1   6  11       23.99       19.08      1.03 o
   0   6  11        0.06        0.46      0.44 o
   1   6  11       33.02       32.61      1.20 o
   2   6  11       11.54       10.59      0.75 o
   3   6  11       16.08       16.27      1.16 o
   4   6  11       77.52       77.85      2.43 o
   5   6  11        0.00        0.18      0.66 o
   6   6  11       43.15       54.38      2.65 o
   7   6  11       27.86       24.49      1.51 o
   8   6  11        7.27        9.57      1.52 o
   9   6  11        0.34        1.25      1.44 o
  -3   7  11        5.85        6.98      0.91 o
  -2   7  11        0.24        0.41      0.52 o
  -1   7  11        1.15        0.34      0.49 o
   0   7  11      119.62      119.55      2.56 o
   1   7  11       57.60       46.77      1.50 o
   2   7  11        6.87        8.87      0.76 o
   3   7  11        2.15        4.54      0.63 o
   4   7  11       13.27       15.40      1.17 o
   5   7  11        2.91        4.84      0.97 o
   6   7  11        6.70        8.08      1.48 o
   7   7  11        3.09        2.42      1.09 o
   8   7  11        2.71        3.57      1.32 o
  -2   8  11        0.53        0.75      0.65 o
  -1   8  11       21.03       20.48      1.20 o
   0   8  11        3.42        4.07      0.74 o
   1   8  11       13.58       14.22      0.97 o
   2   8  11       16.72       18.71      1.11 o
   3   8  11        1.58        2.76      0.77 o
   4   8  11        5.00        4.56      0.85 o
   5   8  11       11.94       16.37      1.94 o
   0   9  11        0.01       -0.48      0.69 o
   1   9  11        9.86       10.66      1.27 o
   2   9  11       10.11       12.50      1.26 o
   3   9  11       10.63       11.70      1.20 o
   4   9  11        3.86        6.91      1.03 o
   5   9  11        2.09        0.98      1.00 o
   1  10  11       37.52       45.23      2.92 o
   2  10  11        3.48        3.68      1.36 o
   3  10  11        0.80        0.15      0.70 o
   4  10  11        1.46        0.94      0.77 o
   5  10  11        2.13        2.30      0.92 o
  -4  -7  12        0.29       -0.43      0.76 o
  -3  -7  12        3.15        3.44      0.99 o
  -2  -7  12       35.72       33.84      2.35 o
  -1  -7  12        9.52        9.10      1.22 o
   0  -7  12       12.69       15.32      1.42 o
   1  -7  12        1.67        2.48      0.93 o
   2  -7  12       27.15       27.92      2.90 o
  -5  -6  12        9.79       12.38      1.75 o
  -4  -6  12        1.50        0.59      0.75 o
  -3  -6  12        4.45        2.25      0.85 o
  -2  -6  12       24.77       24.90      1.55 o
  -1  -6  12        0.00        0.89      0.71 o
   0  -6  12        5.51        8.15      1.69 o
   1  -6  12       17.40       18.04      1.54 o
   2  -6  12       81.38       91.60      2.95 o
   3  -6  12        1.97        4.16      0.99 o
  -5  -5  12        5.47        8.63      1.40 o
  -4  -5  12       19.45       22.90      1.63 o
  -3  -5  12        2.69        5.52      0.92 o
  -2  -5  12        8.06       13.92      1.20 o
  -1  -5  12        0.12       -0.57      0.57 o
   0  -5  12        4.45        5.48      0.93 o
   1  -5  12       18.34       11.89      1.33 o
   2  -5  12        2.53        2.65      2.03 o
   3  -5  12       57.06       47.87      2.07 o
   4  -5  12       10.74       10.11      1.22 o
  -5  -4  12        0.22       -0.40      0.75 o
  -4  -4  12        2.00        1.58      1.02 o
  -3  -4  12       35.68       33.68      1.91 o
  -2  -4  12       11.87       10.58      1.01 o
  -1  -4  12       22.81       23.88      1.35 o
   0  -4  12        3.03        1.98      0.69 o
   1  -4  12        1.07        0.54      0.62 o
   2  -4  12        0.00       -0.24      0.60 o
   3  -4  12       18.11       17.49      1.10 o
   4  -4  12        0.00       -0.30      0.75 o
   5  -4  12        8.79        8.56      1.11 o
   6  -4  12        0.01        2.65      1.42 o
  -4  -3  12       22.51       22.09      1.32 o
  -3  -3  12       27.05       25.50      1.34 o
  -2  -3  12      258.64      239.37      4.54 o
  -1  -3  12       19.50       23.12      1.01 o
   0  -3  12      189.56      180.37      2.70 o
   1  -3  12       56.04       54.46      1.55 o
   2  -3  12       45.16       39.77      1.42 o
   3  -3  12       18.00       14.06      0.95 o
   4  -3  12        6.29        5.10      0.76 o
   5  -3  12        2.72        1.67      0.71 o
   6  -3  12        0.86        0.51      0.80 o
  -5  -2  12       93.74       94.31      3.82 o
  -4  -2  12        5.01        4.35      0.81 o
  -3  -2  12        1.33        0.50      0.42 o
  -2  -2  12      260.70      256.17      3.79 o
  -1  -2  12      169.53      156.29      2.70 o
   0  -2  12       16.08       15.69      0.85 o
   1  -2  12      160.74      143.94      2.60 o
   2  -2  12        3.33        2.79      0.57 o
   3  -2  12        2.27        2.23      0.58 o
   4  -2  12      100.20      102.07      3.91 o
   5  -2  12       13.38       14.29      1.97 o
   6  -2  12        0.02        0.06      0.83 o
  -6  -1  12        7.27        9.89      1.19 o
  -5  -1  12        0.00       -0.48      0.57 o
  -4  -1  12        8.53        6.34      1.35 o
  -3  -1  12      142.15      146.95      3.47 o
  -2  -1  12      266.93      261.31      3.82 o
  -1  -1  12       95.40       84.52      1.80 o
   0  -1  12      116.51      107.30      2.09 o
   1  -1  12      158.06      138.84      2.49 o
   2  -1  12        1.03        0.51      0.43 o
   3  -1  12       56.93       66.91      1.73 o
   4  -1  12        4.25        3.41      0.61 o
   5  -1  12       37.58       35.97      1.69 o
   6  -1  12       29.81       36.88      1.81 o
   7  -1  12        1.98        2.36      0.87 o
  -6   0  12        0.36        0.23      0.74 o
  -5   0  12       37.69       37.30      1.90 o
  -4   0  12        9.66        7.75      0.76 o
  -3   0  12        0.51        0.71      0.56 o
  -2   0  12       73.69       68.84      2.22 o
  -1   0  12      105.33       98.54      3.27 o
   0   0  12       87.32       88.95      2.48 o
   1   0  12        0.36        1.65      0.74 o
   2   0  12       39.84       37.26      1.22 o
   3   0  12        0.01        1.35      1.05 o
   4   0  12       64.55       68.97      1.77 o
   5   0  12        1.42        0.72      0.60 o
   6   0  12        3.24        2.06      0.72 o
   7   0  12        0.91        1.95      0.83 o
  -6   1  12        0.14       -0.07      0.72 o
  -5   1  12        2.58        1.87      0.73 o
  -4   1  12        1.57        1.27      0.84 o
  -3   1  12        5.40        5.60      0.66 o
  -2   1  12      220.48      194.14      4.13 o
  -1   1  12       11.61       11.28      1.82 o
   0   1  12      334.04      297.65      5.84 o
   1   1  12        7.86        7.71      0.61 o
   2   1  12      143.12      128.68      2.35 o
   3   1  12      107.57      106.00      2.14 o
   4   1  12       15.52       19.57      0.98 o
   5   1  12       44.82       41.21      1.83 o
   6   1  12        8.47        8.93      1.02 o
   7   1  12       29.51       28.98      1.69 o
  -5   2  12        9.37       13.18      1.25 o
  -4   2  12        4.73        4.79      0.83 o
  -3   2  12        7.48        8.93      0.77 o
  -2   2  12       49.98       49.46      1.27 o
  -1   2  12      317.05      297.50      5.55 o
   0   2  12      130.69      114.94      2.98 o
   1   2  12       99.23       96.19      2.63 o
   2   2  12      188.33      184.28      2.94 o
   3   2  12       58.99       48.96      1.76 o
   4   2  12      111.63      118.29      2.35 o
   5   2  12        2.61        2.76      0.56 o
   6   2  12       33.75       36.18      3.66 o
   7   2  12        2.21        2.48      0.88 o
   8   2  12        3.77        4.62      1.70 o
  -5   3  12        1.28        1.31      0.78 o
  -4   3  12        0.56        0.63      0.78 o
  -3   3  12        0.04       -0.39      0.39 o
  -2   3  12       48.61       44.99      1.43 o
  -1   3  12       78.08       71.08      2.32 o
   0   3  12      316.34      305.10      5.69 o
   1   3  12      809.03      820.67     12.23 o
   2   3  12       10.42       11.94      1.14 o
   3   3  12        7.49       11.73      0.81 o
   4   3  12       96.44       82.78      1.89 o
   5   3  12       22.07       28.68      1.17 o
   6   3  12       10.69       16.42      1.24 o
   7   3  12        4.62        2.60      0.85 o
   8   3  12        5.07        8.06      1.29 o
  -4   4  12        0.02        0.24      0.62 o
  -3   4  12       28.18       28.45      1.31 o
  -2   4  12       27.68       29.41      1.24 o
  -1   4  12      136.05      130.64      2.54 o
   0   4  12       29.10       28.16      1.49 o
   1   4  12       51.85       47.78      3.77 o
   2   4  12      563.92      552.55     15.57 o
   3   4  12      370.08      364.22      6.47 o
   4   4  12       20.38       15.60      0.98 o
   5   4  12       11.63        9.36      0.78 o
   6   4  12        0.36       -0.50      0.50 o
   7   4  12        0.36        0.59      0.70 o
   8   4  12        3.63        2.04      0.88 o
  -4   5  12       62.33       62.89      2.37 o
  -3   5  12        5.16        3.03      0.70 o
  -2   5  12        0.47       -0.18      0.54 o
  -1   5  12       15.22       11.15      0.84 o
   0   5  12       15.75       12.18      0.82 o
   1   5  12       30.67       29.69      1.52 o
   2   5  12      122.31      113.50      3.02 o
   3   5  12        0.11        0.86      0.96 o
   4   5  12      131.28      106.42      2.95 o
   5   5  12        3.45        1.00      0.51 o
   6   5  12        2.14        3.56      0.78 o
   7   5  12       24.73       28.44      1.63 o
   8   5  12        0.48        0.38      0.77 o
  -3   6  12        8.16        8.02      0.94 o
  -2   6  12       55.07       49.24      1.68 o
  -1   6  12        6.79        8.44      0.81 o
   0   6  12        1.73        0.12      0.44 o
   1   6  12        4.28        5.58      0.92 o
   2   6  12        1.14        2.35      0.68 o
   3   6  12       89.77       83.38      2.58 o
   4   6  12       29.12       33.75      1.65 o
   5   6  12       42.62       44.21      3.07 o
   6   6  12        1.62        1.52      1.13 o
   7   6  12        1.60        2.01      0.85 o
   8   6  12        1.11        1.17      0.90 o
  -2   7  12        0.67        0.02      0.56 o
  -1   7  12       19.74       18.31      1.13 o
   0   7  12        0.56        1.01      0.51 o
   1   7  12        1.59        0.79      0.49 o
   2   7  12       12.76       14.73      1.26 o
   3   7  12        9.55        8.81      1.01 o
   4   7  12        1.55        1.18      0.64 o
   5   7  12        3.62        5.14      0.91 o
   6   7  12       10.02       10.63      1.69 o
   7   7  12        1.31        3.32      1.38 o
   8   7  12        9.82       13.85      1.90 o
  -1   8  12        1.01        0.83      0.64 o
   0   8  12        1.43        3.15      0.70 o
   1   8  12        0.41        0.75      0.55 o
   2   8  12       39.20       43.92      1.55 o
   3   8  12       16.27       16.43      1.32 o
   4   8  12        8.42       10.61      1.71 o
   5   8  12        5.42        5.51      1.42 o
   0   9  12       10.44       14.77      1.86 o
   1   9  12       11.94       16.43      2.16 o
   2   9  12        3.00        1.95      0.82 o
   3   9  12       19.86       24.90      2.12 o
   4   9  12       33.96       38.15      2.97 o
   5   9  12        8.91        7.66      1.63 o
   2  10  12       37.22       52.54      3.24 o
   3  10  12       29.20       36.44      2.76 o
   5  10  12       21.76       31.49      2.95 o
  -3  -7  13        9.90       11.26      2.09 o
  -2  -7  13        0.68        0.75      0.91 o
  -1  -7  13       56.70       63.16      2.59 o
  -4  -6  13        1.20       -0.12      0.80 o
  -3  -6  13        0.05       -0.63      0.73 o
  -2  -6  13       90.27       90.34      2.91 o
  -1  -6  13        4.88        2.19      0.80 o
   0  -6  13       39.50       41.15      2.07 o
   1  -6  13       13.45       13.04      1.40 o
   2  -6  13        1.46        2.22      0.97 o
   3  -6  13        5.26        3.65      1.80 o
  -5  -5  13        2.52        3.13      1.13 o
  -4  -5  13        1.31        0.41      0.76 o
  -3  -5  13       50.95       47.59      2.05 o
  -2  -5  13        1.68        1.25      0.75 o
  -1  -5  13        0.31       -0.52      0.57 o
   0  -5  13       27.68       30.33      1.68 o
   1  -5  13        0.34        0.27      0.75 o
   2  -5  13       12.96       16.44      1.40 o
   3  -5  13        6.51        9.31      1.22 o
   4  -5  13        2.57        4.03      1.75 o
  -4  -4  13       17.88       16.87      1.31 o
  -3  -4  13        3.45        3.21      0.81 o
  -2  -4  13       11.59       10.12      1.12 o
  -1  -4  13      185.66      180.00      3.99 o
   0  -4  13       67.08       68.59      4.48 o
   1  -4  13       29.73       38.81      1.80 o
   2  -4  13       58.57       72.29      2.49 o
   3  -4  13        4.77        4.56      1.00 o
   4  -4  13       19.77       29.43      1.76 o
   5  -4  13        8.67        5.76      1.77 o
  -4  -3  13       11.07       14.39      1.92 o
  -3  -3  13        0.66        0.97      1.06 o
  -2  -3  13        0.08       -0.49      0.49 o
  -1  -3  13       58.67       62.61      2.06 o
   0  -3  13        1.16        0.62      0.43 o
   1  -3  13      136.51      134.92      2.67 o
   2  -3  13        5.33        9.80      0.87 o
   3  -3  13       21.44       16.92      1.08 o
   4  -3  13       38.61       40.35      1.58 o
   5  -3  13       24.98       22.71      2.23 o
   6  -3  13        3.25        4.84      1.61 o
  -4  -2  13       20.00       21.07      1.41 o
  -3  -2  13       16.02       17.70      1.26 o
  -2  -2  13      142.42      135.94      2.57 o
  -1  -2  13        0.65        2.03      0.96 o
   0  -2  13      128.61      137.75      2.58 o
   1  -2  13       33.91       37.22      1.28 o
   2  -2  13       25.50       22.26      1.07 o
   3  -2  13       14.77       14.17      0.97 o
   4  -2  13       13.18       14.28      1.03 o
   5  -2  13        0.38       -0.40      0.73 o
   6  -2  13       19.46       22.65      1.58 o
  -6  -1  13       23.55       28.13      2.38 o
  -5  -1  13        2.96        2.17      1.11 o
  -4  -1  13       13.09       13.62      1.22 o
  -3  -1  13        3.34        5.06      1.45 o
  -2  -1  13       10.50        9.00      1.00 o
  -1  -1  13       43.79       41.23      2.16 o
   0  -1  13       60.50       58.96      1.56 o
   1  -1  13        2.27        1.17      0.52 o
   2  -1  13       14.38       17.86      0.95 o
   3  -1  13        5.99        5.26      0.69 o
   4  -1  13       20.67       19.96      1.07 o
   5  -1  13        5.26        6.99      1.02 o
   6  -1  13        9.50        9.34      1.18 o
  -5   0  13        2.16        2.19      1.17 o
  -4   0  13        0.00       -0.32      0.60 o
  -3   0  13        2.38        2.92      0.75 o
  -2   0  13       51.41       49.77      1.96 o
  -1   0  13      253.70      238.13      4.75 o
   0   0  13       33.79       35.14      1.19 o
   1   0  13      208.59      197.06      3.19 o
   2   0  13      448.29      430.36      5.70 o
   3   0  13      207.50      200.31      3.34 o
   4   0  13      109.36       95.27      2.19 o
   5   0  13        1.30        0.88      0.65 o
   6   0  13        1.20        3.07      1.20 o
   7   0  13        8.47       12.21      1.34 o
  -5   1  13       40.94       42.81      2.88 o
  -4   1  13       23.64       26.63      2.13 o
  -3   1  13        0.48       -0.31      0.44 o
  -2   1  13        2.55        1.95      0.63 o
  -1   1  13        2.36        1.04      0.60 o
   0   1  13        1.30        3.13      0.74 o
   1   1  13      125.62      119.40      2.27 o
   2   1  13       53.67       47.05      1.46 o
   3   1  13      150.77      142.71      2.65 o
   4   1  13       23.14       15.28      1.27 o
   5   1  13        2.20        0.27      0.48 o
   6   1  13        3.85        4.38      0.89 o
   7   1  13        9.64       10.36      1.26 o
  -5   2  13        0.16        0.00      0.73 o
  -4   2  13        0.69        1.55      0.67 o
  -3   2  13        2.17        2.14      0.76 o
  -2   2  13        8.14        7.78      1.00 o
  -1   2  13       42.09       42.98      1.84 o
   0   2  13      293.83      272.48      5.30 o
   1   2  13        1.72        2.59      0.71 o
   2   2  13      200.09      189.02      3.07 o
   3   2  13      200.42      201.52      3.29 o
   4   2  13        0.33        0.18      0.44 o
   5   2  13       21.97       16.42      0.98 o
   6   2  13       15.94       14.27      1.24 o
   7   2  13        8.76       13.63      1.34 o
  -5   3  13        1.42        0.96      1.13 o
  -4   3  13       18.41       25.07      1.56 o
  -3   3  13       74.43       77.96      2.07 o
  -2   3  13        0.00       -0.08      0.52 o
  -1   3  13        1.08       -0.03      0.52 o
   0   3  13       37.82       34.80      1.67 o
   1   3  13       55.92       51.15      1.96 o
   2   3  13        9.95        8.59      0.98 o
   3   3  13       24.08       23.67      1.41 o
   4   3  13       28.46       30.67      1.31 o
   5   3  13        0.06        0.44      0.45 o
   6   3  13        2.96        4.93      0.89 o
   7   3  13        0.11        0.17      0.72 o
   8   3  13        7.83       10.05      1.78 o
  -4   4  13       31.85       39.80      1.92 o
  -3   4  13        0.36        1.16      0.59 o
  -2   4  13       11.07        9.66      0.91 o
  -1   4  13        1.06        1.04      0.63 o
   0   4  13       11.34       11.60      1.24 o
   1   4  13        0.20        0.62      0.51 o
   2   4  13        0.38        0.88      0.89 o
   3   4  13       39.01       40.67      2.68 o
   4   4  13       59.51       54.31      3.20 o
   5   4  13        9.79        6.39      0.76 o
   6   4  13        0.01       -0.49      0.61 o
   7   4  13        0.70        2.55      1.21 o
   8   4  13        0.29       -0.58      0.84 o
  -3   5  13       48.80       56.61      1.90 o
  -2   5  13       34.96       35.68      1.65 o
  -1   5  13       13.07       10.02      1.12 o
   0   5  13       37.61       32.40      1.71 o
   1   5  13        1.32        0.70      0.53 o
   2   5  13        2.71        1.75      0.64 o
   3   5  13       11.04       14.51      1.20 o
   4   5  13       32.96       28.08      1.60 o
   5   5  13       20.00       16.92      1.34 o
   6   5  13        0.33        0.67      0.93 o
   7   5  13        0.73        1.52      0.82 o
   8   5  13        5.81        4.97      1.58 o
  -3   6  13        9.48       13.34      1.84 o
  -2   6  13        0.72        0.34      0.57 o
  -1   6  13       10.17       10.70      0.99 o
   0   6  13        4.68        3.65      0.88 o
   1   6  13        5.17        4.54      0.89 o
   2   6  13       22.83       27.84      1.55 o
   3   6  13       33.09       36.80      1.78 o
   4   6  13        8.23        6.74      0.99 o
   5   6  13       22.63       25.67      1.62 o
   6   6  13       29.39       26.63      2.42 o
   7   6  13       12.63       12.89      2.00 o
   8   6  13        0.22        0.52      0.93 o
  -2   7  13       16.67       21.44      1.15 o
  -1   7  13       19.09       24.12      1.29 o
   0   7  13        9.93        7.29      0.85 o
   1   7  13        4.73        3.98      0.92 o
   2   7  13        5.34        4.89      0.90 o
   3   7  13       11.90       13.49      1.23 o
   4   7  13       13.41       16.75      1.33 o
   5   7  13        2.35        2.83      0.86 o
   6   7  13        0.29       -0.46      1.04 o
   7   7  13        9.14       10.00      1.96 o
  -1   8  13       11.25       12.71      1.28 o
   0   8  13        0.53        0.20      0.57 o
   1   8  13       22.57       21.81      1.22 o
   2   8  13       21.02       20.43      1.50 o
   3   8  13       23.63       30.56      1.75 o
   4   8  13        1.26        1.23      0.77 o
   5   8  13        0.05       -0.81      0.81 o
   1   9  13       12.17       10.75      1.71 o
   2   9  13       12.33       14.56      2.21 o
   3   9  13        4.18        2.72      1.23 o
   4   9  13        5.70        8.15      1.77 o
   5   9  13        2.75        4.78      1.52 o
  -3  -6  14        0.11        0.72      0.88 o
  -2  -6  14        0.05       -0.71      0.79 o
  -1  -6  14        0.67        1.76      0.89 o
   0  -6  14       14.53       12.12      2.33 o
  -4  -5  14        9.69       12.56      1.36 o
  -3  -5  14       24.65       29.32      1.73 o
  -2  -5  14       33.90       33.35      1.82 o
  -1  -5  14        0.88        1.56      0.80 o
   0  -5  14        1.44        0.37      0.79 o
   1  -5  14        0.24        1.02      0.84 o
   2  -5  14       51.03       47.64      2.25 o
   3  -5  14       18.53       20.26      2.53 o
   4  -5  14        6.04        4.51      1.94 o
  -4  -4  14        9.39        8.23      1.80 o
  -3  -4  14       13.98       15.25      1.30 o
  -2  -4  14       20.55       18.67      4.12 o
  -1  -4  14        2.32        2.53      1.31 o
   0  -4  14        4.34        3.45      0.94 o
   1  -4  14       32.29       35.23      1.81 o
   2  -4  14       35.90       38.88      1.93 o
   3  -4  14        8.85       10.43      1.26 o
   4  -4  14       38.20       43.36      2.15 o
  -4  -3  14       26.26       28.90      2.59 o
  -3  -3  14        3.93        5.63      1.24 o
  -2  -3  14       21.77       23.84      1.20 o
  -1  -3  14        5.51        6.57      0.94 o
   0  -3  14        2.60        2.79      0.78 o
   1  -3  14       15.13       13.14      0.96 o
   2  -3  14        3.70        2.87      0.68 o
   3  -3  14       63.32       70.64      2.04 o
   4  -3  14        8.07        6.09      0.91 o
   5  -3  14        5.40        7.75      1.86 o
  -4  -2  14        0.25        0.12      1.13 o
  -3  -2  14       29.92       28.30      2.03 o
  -2  -2  14        5.95        5.88      1.10 o
  -1  -2  14        0.81       -0.02      0.46 o
   0  -2  14       36.24       32.20      1.26 o
   1  -2  14        5.91        7.02      0.76 o
   2  -2  14       43.31       36.12      1.34 o
   3  -2  14       37.45       45.22      1.60 o
   4  -2  14       29.38       43.76      1.65 o
   5  -2  14        3.99        5.02      1.03 o
   6  -2  14        0.00        0.15      1.32 o
  -5  -1  14        0.08       -0.66      0.66 o
  -4  -1  14       34.90       40.36      1.97 o
  -3  -1  14      131.41      122.18      3.30 o
  -2  -1  14       31.74       25.13      1.49 o
  -1  -1  14       34.47       29.45      1.58 o
   0  -1  14      117.82      115.22      2.36 o
   1  -1  14       27.79       22.03      1.93 o
   2  -1  14       16.83       13.29      0.90 o
   3  -1  14        0.24        0.16      0.50 o
   4  -1  14       39.08       37.77      1.48 o
   5  -1  14       13.28        7.99      1.10 o
   6  -1  14        0.71        0.45      0.83 o
  -5   0  14       12.52       14.83      2.03 o
  -4   0  14        0.23       -0.27      0.83 o
  -3   0  14        6.03        6.11      0.99 o
  -2   0  14       43.00       40.57      1.86 o
  -1   0  14       56.28       54.27      2.10 o
   0   0  14        0.29        0.40      0.67 o
   1   0  14       11.11       11.90      0.82 o
   2   0  14        0.60       -0.04      0.42 o
   3   0  14       39.80       37.41      1.37 o
   4   0  14      144.86      148.76      2.91 o
   5   0  14        4.44        3.26      0.81 o
   6   0  14        5.98        8.60      1.30 o
  -4   1  14        2.58        3.07      1.19 o
  -3   1  14        0.65        0.43      0.65 o
  -2   1  14      123.98      116.39      3.22 o
  -1   1  14        2.15        2.01      0.70 o
   0   1  14       83.75       80.74      2.55 o
   1   1  14       37.30       35.67      1.66 o
   2   1  14       31.82       34.57      1.24 o
   3   1  14       76.50       89.60      2.06 o
   4   1  14       64.52       49.91      1.96 o
   5   1  14        2.93        3.77      0.68 o
   6   1  14        0.34        1.11      0.76 o
   7   1  14        0.00        0.06      0.79 o
  -4   2  14        0.23       -0.50      0.90 o
  -3   2  14       10.40       10.48      1.18 o
  -2   2  14        7.17        6.25      0.97 o
  -1   2  14       35.74       33.10      2.09 o
   0   2  14       17.86       17.53      1.30 o
   1   2  14       22.27       23.72      1.61 o
   2   2  14        1.57        1.78      0.64 o
   3   2  14        0.26        0.94      0.45 o
   4   2  14       32.46       35.42      1.32 o
   5   2  14        4.48        3.04      0.62 o
   6   2  14       14.41       15.11      1.73 o
   7   2  14        4.86        5.58      1.12 o
  -3   3  14       15.43       16.20      1.15 o
  -2   3  14       43.98       45.25      2.07 o
  -1   3  14       71.14       71.13      2.53 o
   0   3  14       75.18       62.97      2.34 o
   1   3  14        1.44        0.13      0.50 o
   2   3  14        0.30       -0.04      0.49 o
   3   3  14        1.67        2.58      0.72 o
   4   3  14        6.20       11.78      0.89 o
   5   3  14        7.95        9.52      0.84 o
   6   3  14        0.42       -0.40      0.65 o
   7   3  14        7.95       10.28      1.25 o
  -3   4  14       30.85       35.29      2.00 o
  -2   4  14        8.66       11.42      1.82 o
  -1   4  14        3.50        1.57      0.71 o
   0   4  14       55.25       64.59      2.41 o
   1   4  14       15.30       14.80      1.23 o
   2   4  14        8.86        5.49      0.87 o
   3   4  14       57.75       54.00      2.14 o
   4   4  14       84.30       85.67      2.77 o
   5   4  14        1.02        2.44      0.85 o
   6   4  14       24.24       20.22      1.41 o
   7   4  14       12.08       12.18      1.44 o
  -3   5  14        4.34        4.41      1.80 o
  -2   5  14        2.80        3.15      0.93 o
  -1   5  14        6.49        6.14      1.53 o
   0   5  14       79.12       85.75      2.86 o
   1   5  14        4.69        5.50      0.98 o
   2   5  14        0.35       -0.55      1.11 o
   3   5  14       28.06       26.13      1.56 o
   4   5  14       91.84       97.46      5.92 o
   5   5  14       42.72       53.05      2.25 o
   6   5  14        0.13        1.32      1.23 o
   7   5  14        1.67        2.94      0.92 o
  -2   6  14        0.70        0.72      0.83 o
  -1   6  14       14.62       10.10      1.45 o
   0   6  14        1.30        1.90      0.85 o
   1   6  14        8.52       10.65      1.22 o
   2   6  14       65.19       63.75      2.41 o
   3   6  14       12.27       12.25      1.23 o
   4   6  14        1.20       -0.24      0.60 o
   5   6  14       22.26       20.84      1.55 o
   6   6  14        8.73        9.77      1.77 o
   7   6  14        0.55        0.86      1.36 o
  -1   7  14        4.67        9.19      1.33 o
   0   7  14        4.88        7.51      1.19 o
   1   7  14       66.98       76.77      2.84 o
   2   7  14        7.49        8.03      1.12 o
   3   7  14        3.16        2.88      0.81 o
   4   7  14       13.54        9.75      1.17 o
   5   7  14        6.24        6.47      1.08 o
   6   7  14       13.53       11.09      1.82 o
   7   7  14        1.73        0.96      1.46 o
   0   8  14       28.79       32.62      2.63 o
   1   8  14        5.55        9.23      1.28 o
   2   8  14       22.39       23.79      1.67 o
   3   8  14       10.74       13.23      1.37 o
   4   8  14        4.92        5.47      1.03 o
   5   8  14        7.59        7.56      1.73 o
  -4  -5  15        8.83       12.30      1.82 o
  -3  -5  15       14.19       15.37      1.45 o
  -2  -5  15        8.63       10.91      1.33 o
  -1  -5  15       61.64       66.03      2.51 o
   0  -5  15        0.05        1.44      0.90 o
   1  -5  15       26.33       34.13      2.01 o
  -4  -4  15        0.21        0.81      1.40 o
  -3  -4  15       14.18       17.25      1.66 o
  -2  -4  15       83.76       81.68      4.34 o
  -1  -4  15        0.85        0.67      0.78 o
   0  -4  15       45.48       42.35      2.94 o
   1  -4  15        1.95        2.52      1.59 o
   2  -4  15       18.66       17.83      1.52 o
   3  -4  15        0.47        1.08      0.89 o
   4  -4  15        4.44        4.20      1.86 o
  -4  -3  15        1.33        3.53      1.57 o
  -3  -3  15       13.80       17.21      1.54 o
  -2  -3  15       23.62       27.93      1.36 o
  -1  -3  15        5.08        5.81      0.81 o
   0  -3  15       35.25       32.30      1.67 o
   1  -3  15        2.44        5.06      1.12 o
   2  -3  15        0.46        0.14      0.62 o
   3  -3  15       20.38       18.72      1.23 o
   4  -3  15        7.20        8.67      1.09 o
   5  -3  15        0.42        0.71      1.46 o
  -4  -2  15        5.13        5.79      1.65 o
  -3  -2  15       25.21       23.74      2.38 o
  -2  -2  15        2.29        3.10      0.88 o
  -1  -2  15       90.19       82.06      2.93 o
   0  -2  15       23.56       22.82      1.13 o
   1  -2  15       51.52       43.05      1.49 o
   2  -2  15       21.20       23.38      1.57 o
   3  -2  15        1.85        1.14      0.64 o
   4  -2  15        4.79        3.97      0.95 o
   5  -2  15       71.62       81.50      2.90 o
  -4  -1  15        0.22        0.56      0.92 o
  -3  -1  15        0.23        0.40      0.68 o
  -2  -1  15       51.36       52.39      2.15 o
  -1  -1  15      151.30      144.62      3.66 o
   0  -1  15       13.03       11.61      1.21 o
   1  -1  15       78.01       72.21      2.40 o
   2  -1  15        3.71        4.48      0.69 o
   3  -1  15        6.93        5.05      0.73 o
   4  -1  15       68.65       77.75      2.13 o
   5  -1  15        0.03        0.66      0.80 o
  -4   0  15        7.92        5.97      1.44 o
  -3   0  15       25.87       29.43      2.72 o
  -2   0  15        9.17        8.32      1.11 o
  -1   0  15        4.89        5.65      0.94 o
   0   0  15      350.10      348.19      6.50 o
   1   0  15       42.15       42.14      1.91 o
   2   0  15       23.20       19.78      1.17 o
   3   0  15        0.12       -0.05      0.86 o
   4   0  15        6.53        4.40      0.75 o
   5   0  15        1.41        0.37      1.41 o
   6   0  15        7.55        8.35      1.22 o
  -4   1  15        0.01       -0.88      0.88 o
  -3   1  15       11.21       10.09      1.22 o
  -2   1  15       14.02       17.14      1.39 o
  -1   1  15       11.54       11.44      1.17 o
   0   1  15        8.29        8.72      1.21 o
   1   1  15        1.70        0.60      0.79 o
   2   1  15       44.26       38.09      2.71 o
   3   1  15        4.31        3.92      0.65 o
   4   1  15       36.58       36.58      1.40 o
   5   1  15       23.53       36.55      1.91 o
   6   1  15        2.21        2.15      0.90 o
  -3   2  15       24.82       26.98      1.73 o
  -2   2  15       20.32       18.67      1.47 o
  -1   2  15       15.49       16.16      1.35 o
   0   2  15        0.71        0.70      0.94 o
   1   2  15       44.36       40.14      1.87 o
   2   2  15       16.18       16.08      1.29 o
   3   2  15       12.29       11.30      1.16 o
   4   2  15       23.38       18.47      1.77 o
   5   2  15        4.87        7.05      0.92 o
   6   2  15        2.28        0.97      0.79 o
   7   2  15       12.92       14.91      1.88 o
  -3   3  15        6.34        6.37      1.15 o
  -2   3  15       25.19       23.76      1.66 o
  -1   3  15        1.43        1.36      0.74 o
   0   3  15        1.51        1.65      0.74 o
   1   3  15       84.57       67.45      3.06 o
   2   3  15        2.73        1.25      0.66 o
   3   3  15        2.56        0.63      0.78 o
   4   3  15        7.21       11.87      1.23 o
   5   3  15        0.79       -0.19      0.50 o
   6   3  15        9.76       13.36      1.28 o
   7   3  15        0.00        0.92      1.09 o
  -3   4  15        0.33       -1.29      1.32 o
  -2   4  15        8.65        7.03      1.19 o
  -1   4  15        0.22        0.56      0.73 o
   0   4  15       30.79       32.29      1.84 o
   1   4  15        3.85        3.43      0.82 o
   2   4  15       76.81       86.77      2.85 o
   3   4  15       58.00       62.87      4.79 o
   4   4  15        0.82        0.57      0.73 o
   5   4  15        0.02       -0.60      0.63 o
   6   4  15        1.17        1.71      1.34 o
   7   4  15        2.45        3.30      1.30 o
  -2   5  15        4.33        5.12      1.88 o
  -1   5  15        0.21       -0.45      0.73 o
   0   5  15        2.97        4.27      1.01 o
   1   5  15        2.59        3.48      0.92 o
   2   5  15       30.39       34.31      1.83 o
   3   5  15        0.01       -0.35      0.63 o
   4   5  15       10.03       12.73      1.64 o
   5   5  15        1.67        3.38      0.94 o
   6   5  15        7.31        6.10      1.69 o
  -1   6  15       22.69       21.58      1.77 o
   0   6  15       19.40       20.36      1.83 o
   1   6  15       23.18       30.26      1.88 o
   2   6  15        4.63        6.30      1.06 o
   3   6  15       62.06       67.37      2.58 o
   4   6  15        2.90        5.19      1.00 o
   5   6  15        0.00        0.09      0.69 o
   6   6  15        3.42        4.91      1.57 o
   0   7  15        0.58        1.50      1.19 o
   1   7  15        8.68       11.97      1.41 o
   2   7  15       51.58       59.02      2.50 o
   3   7  15        7.52       10.69      1.31 o
   4   7  15        1.51        1.56      0.81 o
   5   7  15        0.67        2.20      0.91 o
   6   7  15        1.03        2.76      1.55 o
   1   8  15       15.72       24.18      2.38 o
   2   8  15        2.24        2.40      1.25 o
   3   8  15        0.00       -0.38      0.96 o
   4   8  15        9.15       12.59      1.38 o
   5   8  15        5.03        5.33      1.12 o
  -2  -4  16        0.19       -0.81      1.00 o
  -1  -4  16        8.39       10.06      1.25 o
   0  -4  16       39.30       43.84      2.13 o
   1  -4  16        8.79        9.90      1.33 o
  -3  -3  16       15.26       18.02      2.44 o
  -2  -3  16        0.05        2.51      1.44 o
  -1  -3  16        0.92        0.70      0.76 o
   0  -3  16        0.07        0.43      0.78 o
   1  -3  16        0.34       -0.51      0.71 o
   2  -3  16       34.75       35.12      1.95 o
   3  -3  16       13.74       20.23      1.60 o
   4  -3  16        1.51       -0.11      1.09 o
  -3  -2  16        3.39        2.42      1.44 o
  -2  -2  16       12.11       10.80      1.98 o
  -1  -2  16       12.55       12.51      1.30 o
   0  -2  16        5.46        5.82      0.79 o
   1  -2  16       62.08       63.42      1.93 o
   2  -2  16       18.22       19.22      1.56 o
   3  -2  16       15.24       13.04      1.12 o
   4  -2  16       28.80       30.32      1.55 o
  -4  -1  16        0.50        1.50      1.23 o
  -3  -1  16        3.25        2.97      0.95 o
  -2  -1  16       51.51       54.47      3.07 o
  -1  -1  16        1.61        1.51      0.77 o
   0  -1  16       11.63       10.54      1.20 o
   1  -1  16       28.26       27.37      1.24 o
   2  -1  16        0.37        0.91      0.58 o
   3  -1  16       21.46       20.37      1.19 o
   4  -1  16        3.79        2.84      0.72 o
   5  -1  16        0.58        0.64      0.89 o
  -3   0  16       21.74       24.18      1.69 o
  -2   0  16        5.59        4.66      0.99 o
  -1   0  16        0.02        1.30      0.85 o
   0   0  16       11.00       13.36      1.30 o
   1   0  16        3.49        1.72      0.72 o
   2   0  16       54.32       48.67      1.59 o
   3   0  16       62.81       65.20      1.90 o
   4   0  16       13.93       17.67      1.16 o
   5   0  16        9.87        5.88      1.11 o
  -3   1  16        5.90        4.58      1.07 o
  -2   1  16       23.36       25.46      1.68 o
  -1   1  16       16.46       14.61      1.35 o
   0   1  16        6.47        4.67      1.11 o
   1   1  16       12.26        6.95      1.01 o
   2   1  16        8.03        8.98      1.09 o
   3   1  16        0.33        0.41      0.66 o
   4   1  16       26.41       25.98      1.30 o
   5   1  16        5.98        5.43      1.01 o
   6   1  16        0.28        0.71      1.04 o
  -3   2  16       24.06       32.29      2.97 o
  -2   2  16        0.51        1.78      0.85 o
  -1   2  16        0.51       -0.55      0.55 o
   0   2  16        8.01        9.61      1.16 o
   1   2  16       15.98       15.41      2.69 o
   2   2  16        6.37        8.74      1.09 o
   3   2  16       23.13       22.70      1.64 o
   4   2  16       35.92       37.84      1.95 o
   5   2  16        0.45        0.00      0.57 o
   6   2  16       10.98        8.81      1.54 o
  -3   3  16        1.84        2.59      1.59 o
  -2   3  16       23.51       26.78      1.81 o
  -1   3  16        2.26        2.13      0.87 o
   0   3  16       13.91       15.65      1.40 o
   1   3  16        4.11        5.72      1.10 o
   2   3  16        2.07        2.40      0.77 o
   3   3  16        1.51        0.31      0.62 o
   4   3  16        0.08        0.83      0.98 o
   5   3  16        3.20        4.27      1.01 o
   6   3  16        3.63        7.66      1.44 o
  -2   4  16       20.59       24.96      2.86 o
  -1   4  16        1.26        0.21      1.01 o
   0   4  16       33.28       31.60      1.91 o
   1   4  16       14.83       17.08      1.48 o
   2   4  16        0.71        0.27      0.62 o
   3   4  16        9.18        8.45      1.14 o
   4   4  16        7.87       10.70      1.26 o
   5   4  16        5.13        4.48      1.00 o
   6   4  16        3.24        4.51      1.67 o
  -1   5  16      101.49      109.83      5.49 o
   0   5  16       11.85       10.77      1.36 o
   1   5  16       37.12       36.65      2.66 o
   2   5  16       20.03       18.58      1.53 o
   3   5  16       16.39       25.14      1.72 o
   4   5  16        3.53        6.53      1.13 o
   5   5  16        0.92        0.72      0.83 o
   1   6  16       39.60       46.73      2.34 o
   2   6  16        1.68        2.53      0.91 o
   3   6  16        0.65        0.94      0.78 o
   4   6  16        0.49       -0.53      0.71 o
   5   6  16        0.41        0.92      0.86 o
   2   7  16       22.82       24.27      2.32 o
   3   7  16       31.63       31.74      2.71 o
   4   7  16        0.30        0.01      0.80 o
   5   7  16        4.49        6.79      1.24 o
  -1  -4  17       13.28       12.49      1.84 o
   0  -3  17        0.93        0.81      1.15 o
   1  -3  17        2.62        3.80      1.32 o
   2  -3  17        8.43       13.09      1.88 o
  -1  -2  17        3.04        1.42      1.44 o
   0  -2  17       21.17       23.18      2.53 o
   1  -2  17        8.26       10.29      0.99 o
   2  -2  17        3.76        5.40      0.76 o
   3  -2  17       10.28       10.96      1.13 o
  -3  -1  17       17.57       23.79      2.40 o
  -2  -1  17       64.01       77.82      2.86 o
  -1  -1  17        5.34        3.16      1.03 o
   0  -1  17       18.35       18.99      1.53 o
   1  -1  17        6.35        7.10      1.14 o
   2  -1  17        0.00       -0.29      0.55 o
   3  -1  17       12.46       15.29      1.15 o
   4  -1  17        0.03        0.54      0.63 o
  -2   0  17       30.74       30.74      2.93 o
  -1   0  17       53.08       59.42      2.47 o
   0   0  17        3.33        3.40      0.98 o
   1   0  17       20.99       21.50      1.57 o
   2   0  17        0.81       -0.23      0.65 o
   3   0  17       12.27       13.96      1.07 o
   4   0  17        6.95        9.09      1.01 o
  -2   1  17       18.17       19.26      1.84 o
  -1   1  17       14.74       12.54      1.38 o
   0   1  17       11.03       10.43      1.25 o
   1   1  17       60.58       57.14      2.37 o
   2   1  17        0.12       -0.58      0.58 o
   3   1  17        6.88       10.12      1.25 o
   4   1  17       18.65       24.26      1.32 o
   5   1  17        0.19       -0.46      1.02 o
  -2   2  17        0.34        0.13      1.40 o
  -1   2  17       14.87       19.67      1.61 o
   0   2  17       33.96       35.37      1.96 o
   1   2  17        7.20        9.00      1.19 o
   2   2  17       20.26       25.78      1.63 o
   3   2  17        6.00        4.91      1.32 o
   4   2  17        3.96        5.90      1.13 o
   5   2  17        4.42        4.39      1.54 o
  -1   3  17       38.13       44.26      2.94 o
   0   3  17       32.91       37.04      2.67 o
   1   3  17        3.90        5.92      1.04 o
   2   3  17       26.21       26.50      1.71 o
   3   3  17        0.51        1.20      0.72 o
   4   3  17        0.30       -0.67      0.68 o
   5   3  17        4.65        7.08      1.67 o
   0   4  17       30.17       34.45      2.07 o
   1   4  17       59.90       66.78      2.70 o
   2   4  17        4.27        5.30      1.04 o
   3   4  17       12.90       14.77      1.46 o
   4   4  17        4.82        4.44      1.02 o
   5   4  17        3.11        3.19      1.36 o
   1   5  17        0.13       -0.33      1.02 o
   2   5  17        9.03        7.38      1.20 o
   3   5  17        0.01        0.55      0.94 o
   4   5  17        9.17        9.09      1.32 o
   5   5  17        1.00        2.86      1.40 o
   2  -2  18       19.61       20.73      1.63 o
  -1  -1  18        1.38        2.17      1.30 o
   0  -1  18        6.43        9.34      1.71 o
   1  -1  18        3.53        2.44      1.34 o
   2  -1  18       10.40       11.65      1.98 o
   3  -1  18        1.40        1.23      1.17 o
  -1   0  18        0.68        0.59      1.09 o
   0   0  18        0.50        0.65      1.09 o
   1   0  18       37.56       34.96      2.72 o
   2   0  18        9.42       10.80      1.82 o
   4   0  18        0.25        1.36      1.21 o
   0   1  18        5.80        7.43      1.67 o
   1   1  18        2.40        1.88      0.87 o
   2   1  18        0.04       -0.69      0.69 o
   3   1  18       14.19       10.56      1.35 o
   1   2  18        0.09        1.37      0.96 o
   2   2  18       12.62       14.54      1.46 o
   3   2  18       17.34       19.28      2.38 o
   4   2  18       14.65       18.31      2.36 o
   2   3  18        9.84        9.79      1.88 o
   3   3  18        5.10       10.27      1.94 o
   4   3  18        0.51        1.07      1.23 o
 
